# Supplementary material for: Inpatient Z-drug use commonly exceeds safe dosing recommendations
Source: PLoS One. 2017 May 16;12(5):e0177645. doi: 10.1371/journal.pone.0177645 (PMC5453707; doi:10.1371/journal.pone.0177645)
Supplement: S1 Table — (XLS) [file pone.0177645.s001.xls]

## Sheet: Sheet1
age	gender	startdate	stopdate	schedule	genericname	rxdirections	dose	prn	site	var22	mnemonic	start	stop	firstdose	maxdose	prncount	prnsum	standing	prnonly	event	n	unique	lag	days	firststart	laststop	days_14	los	ctu	age65	age80	toohighstart	toohighmax	dose10	day_ratio	days_21	los10	days10	study_id
56	F	9/17/2015	9/18/2015	QHS	ZOPICLONE TAB 7.5 mg	7.5 mg = 1 tab PO QHS	7.5	0	RVH	RVH	ZOPIC7.5	2015-09-17	2015-09-18	7.5	7.5	2	0	1	0	2015-09-17	1	1	1	2	2015-09-17	2015-09-18		2	0	0	0		0	0	1		0	0	1
68	M	4/10/2015	4/10/2015	QHS	ZOPICLONE TAB 7.5 mg	7.5 mg = 1 tab PO QHS	7.5	0	RVH	RVH	ZOPIC7.5	2015-04-10	2015-04-10	7.5	7.5	1	0	1	0	2015-04-10	1	1	0	1	2015-04-10	2015-04-10		0	0	1	0		1	0			0	0	2
71	F	3/15/2016	3/15/2016	PRNCAC	ZOPICLONE TAB 7.5 mg		7.5	1			ZOPIC7.5	2016-03-15	2016-03-15	7.5	7.5	1	1	0	1	2016-03-15	1	1	0	1	2016-03-15	2016-03-15		7	1	1	0		1	0	0.142857		0	0	3
70	F	6/29/2015	7/1/2015	QHS	ZOPICLONE TAB 7.5 mg	3.75 mg = 0.5 tab PO QHS	3.75	0	RVH	RVH	ZOPIC7.5	2015-06-29	2015-07-01	3.75	3.75	2	0	1	0	2015-06-29	1	1	0	2	2015-06-29	2015-07-01		2	0	1	0		0	0	1		0	0	4
73	F	11/13/2015	11/13/2015	PRNCAC	ZOPICLONE TAB 5 mg		5	1			ZOPIC5	2015-11-13	2015-11-13	5	7.5	41	2	1	0	2015-11-13	1	1	26	41	2015-11-13	2015-12-22	1	65	1	1	0	1	1	0	0.630769	1	1	1	5
88	F	12/3/2015	12/8/2015	QHS	ZOPICLONE TAB 7.5 mg	3.75 mg = 0.5 tab PO QHS	3.75	0	MGH	MGH	ZOPIC7.5	2015-12-03	2015-12-08	3.75	3.75	6	0	1	0	2015-12-03	1	1	3	6	2015-12-03	2015-12-08		8	2	1	1	0	0	0	0.75		0	0	6
84	M	10/13/2015	10/14/2015	QHS	ZOPICLONE TAB 7.5 mg	7.5 mg = 1 tab PO QHS	7.5	0			ZOPIC7.5	2015-10-13	2015-10-14	7.5	7.5	1	0	1	0	2015-10-13	1	1	1	1	2015-10-13	2015-10-14		2	0	1	1		1	0	0.5		0	0	7
90	F	12/27/2015	12/27/2015	PRNCAC	ZOPICLONE TAB 7.5 mg		7.5	1			ZOPIC7.5	2015-12-27	2015-12-27	7.5	7.5	1	1	0	1	2015-12-27	1	1	1	1	2015-12-27	2015-12-27		1	0	1	1		1	0	1		0	0	8
92	F	1/13/2016	1/18/2016	QHSP	ZOPICLONE TAB 7.5 mg	3.75 mg = 0.5 tab PO QHS PRN	3.75	1	MGH	MGH	ZOPIC7.5	2016-01-13	2016-01-18	3.75	3.75	1	1	0	1	2016-01-13	1	1	10	1	2016-01-13	2016-01-18		13	0	1	1	0	0	0	0.0769231		1	0	9
80	F	7/4/2015	7/9/2015	QHSP	ZOPICLONE TAB 7.5 mg	3.75 mg = 0.5 tab PO QHS PRN	3.75	1	MGH	MGH	ZOPIC7.5	2015-07-04	2015-07-09	3.75	5	3	3	0	1	2015-07-04	1	1	2	3	2015-07-04	2015-07-18	0	16	2	1	1		0	0	0.1875		1	0	10
85	M	12/8/2015	12/8/2015	PRNCAC	ZOPICLONE TAB 7.5 mg		7.5	1			ZOPIC7.5	2015-12-08	2015-12-08	7.5	7.5	2	1	1	0	2015-12-08	1	1	1	2	2015-12-08	2015-12-08		2	0	1	1		1	0	1		0	0	11
92	F	4/20/2015	4/23/2015	QHSP	ZOPICLONE TAB 7.5 mg	3.75 mg = 0.5 tab PO QHS PRN for 3 days	3.75	1	RVH	RVH	ZOPIC7.5	2015-04-20	2015-04-23	3.75	3.75	1	1	0	1	2015-04-20	1	1	1	1	2015-04-20	2015-04-23		2	0	1	1		0	0	0.5		0	0	12
67	M	1/11/2016	1/11/2016	QHS	ZOPICLONE TAB 7.5 mg	7.5 mg = 1 tab PO QHS for 1 dose	7.5	0	RVH	RVH	ZOPIC7.5	2016-01-11	2016-01-11	7.5	7.5	2	0	1	0	2016-01-11	1	1	2	2	2016-01-11	2016-01-11		4	0	1	0		1	0	0.5		0	0	13
76	F	1/6/2016	1/6/2016	PRNCAC	ZOPICLONE TAB 7.5 mg		7.5	1			ZOPIC7.5	2016-01-06	2016-01-06	7.5	7.5	4	4	0	1	2016-01-06	1	1	9	4	2016-01-06	2016-01-16	0	30	0	1	0	1	1	0	0.133333	0	1	0	14
89	M	4/25/2015	4/27/2015	QHS	ZOPICLONE TAB 7.5 mg	3.75 mg = 0.5 tab PO QHS	3.75	0	MGH	MGH	ZOPIC7.5	2015-04-25	2015-04-27	3.75	3.75	3	0	1	0	2015-04-25	1	1	0	3	2015-04-25	2015-04-27		2	0	1	1		0	0	1.5		0	0	15
65	M	11/28/2015	12/1/2015	qhsp	ZOPICLONE TAB 5 mg	5 mg = 1 tab PO QHS PRN	5	1			ZOPIC5	2015-11-28	2015-12-01	5	5	3	3	0	1	2015-11-28	1	1	10	3	2015-11-28	2015-12-01		13	0	1	0	1	0	0	0.230769		1	0	16
85	M	12/1/2015	12/1/2015	QHS	ZOPICLONE TAB 7.5 mg	7.5 mg = 1 tab PO QHS	7.5	0	MGH	MGH	ZOPIC7.5	2015-12-01	2015-12-01	7.5	7.5	1	0	1	0	2015-12-01	1	1	0	1	2015-12-01	2015-12-01		0	0	1	1		1	0			0	0	17
78	F	9/16/2015	9/16/2015	PRNCAC	ZOPICLONE TAB 7.5 mg		7.5	1			ZOPIC7.5	2015-09-16	2015-09-16	7.5	7.5	1	1	0	1	2015-09-16	1	1	2	1	2015-09-16	2015-09-16		2	0	1	0		1	0	0.5		0	0	18
86	M	10/2/2015	10/2/2015	PRNCAC	ZOPICLONE TAB 7.5 mg		7.5	1			ZOPIC7.5	2015-10-02	2015-10-02	7.5	7.5	1	1	0	1	2015-10-02	1	1	1	1	2015-10-02	2015-10-02	0	15	1	1	1		1	0	0.0666667		1	0	19
74	M	12/5/2015	12/12/2015	QHSP	ZOPICLONE TAB 7.5 mg	3.75 mg = 0.5 tab PO QHS PRN	3.75	1	MGH	MGH	ZOPIC7.5	2015-12-05	2015-12-12	3.75	7.5	4	4	0	1	2015-12-05	1	1	27	4	2015-12-05	2015-12-14	0	36	2	1	0	0	1	0	0.111111	0	1	0	20
66	F	11/30/2015	12/1/2015	QHS	ZOPICLONE TAB 7.5 mg	7.5 mg = 1 tab PO QHS	7.5	0			ZOPIC7.5	2015-11-30	2015-12-01	7.5	7.5	2	0	1	0	2015-11-30	1	1	1	2	2015-11-30	2015-12-02		2	0	1	0		1	0	1		0	0	21
83	F	8/5/2015	8/10/2015	QHSP	ZOPICLONE TAB 7.5 mg	7.5 mg = 1 tab PO QHS PRN	7.5	1	RVH	RVH	ZOPIC7.5	2015-08-05	2015-08-10	7.5	7.5	5	5	0	1	2015-08-06	1	1	0	5	2015-08-05	2015-08-10		5	0	1	1		1	0	1		0	0	22
77	M	4/29/2015	5/1/2015	QHS	ZOPICLONE TAB 7.5 mg	7.5 mg = 1 tab PO QHS	7.5	0	MGH	MGH	ZOPIC7.5	2015-04-29	2015-05-01	7.5	7.5	2	0	1	0	2015-04-29	1	1	0	2	2015-04-29	2015-05-01		2	0	1	0		1	0	1		0	0	23
65	F	11/23/2015	11/25/2015	QHS	ZOPICLONE TAB 7.5 mg	7.5 mg = 1 tab PO QHS	7.5	0			ZOPIC7.5	2015-11-23	2015-11-25	7.5	7.5	3	0	1	0	2015-11-24	1	1	0	3	2015-11-23	2015-11-25		2	0	1	0		1	0	1.5		0	0	24
91	F	4/30/2015	5/1/2015	QHS	ZOPICLONE TAB 7.5 mg	3.75 mg = 0.5 tab PO QHS	3.75	0			ZOPIC7.5	2015-04-30	2015-05-01	3.75	3.75	1	0	1	0	2015-04-30	1	1	0	1	2015-04-30	2015-05-01		1	0	1	1		0	0	1		0	0	25
72	F	1/10/2016	1/10/2016	PRNCAC	ZOPICLONE TAB 7.5 mg		7.5	1			ZOPIC7.5	2016-01-10	2016-01-10	7.5	7.5	1	1	0	1	2016-01-10	1	1	0	1	2016-01-10	2016-01-10		2	0	1	0		1	0	0.5		0	0	26
69	M	1/15/2016	1/15/2016	PRNCAC	ZOPICLONE TAB 7.5 mg		7.5	1			ZOPIC7.5	2016-01-15	2016-01-15	3.75	7.5	4	4	0	1	2016-01-15	1	1	1	4	2016-01-15	2016-01-20		7	0	1	0		1	0	0.571429		0	0	27
93	F	7/27/2015	7/31/2015	QHS	ZOPICLONE TAB 7.5 mg	3.75 mg = 0.5 tab PO QHS	3.75	0	RVH	RVH	ZOPIC7.5	2015-07-27	2015-07-31	3.75	3.75	5	0	1	0	2015-07-27	1	1	2	5	2015-07-27	2015-07-31		6	1	1	1		0	0	0.833333		0	0	28
81	M	8/17/2015	8/21/2015	QHS	ZOPICLONE TAB 7.5 mg	3.75 mg = 0.5 tab PO QHS	3.75	0	RVH	RVH	ZOPIC7.5	2015-08-17	2015-08-21	3.75	7.5	9	1	1	0	2015-08-17	1	1	0	9	2015-08-17	2015-08-24		7	0	1	1		1	0	1.28571		0	0	29
82	M	7/28/2015	8/3/2015	QHSP	ZOPICLONE TAB 7.5 mg	7.5 mg = 1 tab PO QHS PRN	7.5	1	MGH	MGH	ZOPIC7.5	2015-07-28	2015-08-03	7.5	7.5	1	1	0	1	2015-07-29	1	1	0	1	2015-07-28	2015-08-03		5	0	1	1		1	0	0.2		0	0	30
69	M	9/9/2015	9/9/2015	PRNCAC	ZOPICLONE TAB 7.5 mg		7.5	1			ZOPIC7.5	2015-09-09	2015-09-09	7.5	7.5	1	1	0	1	2015-09-09	1	1	1	1	2015-09-09	2015-09-09		9	0	1	0		1	0	0.111111		0	0	31
78	M	2/19/2016	2/22/2016	QHSP	ZOPICLONE TAB 7.5 mg	3.75 mg = 0.5 tab PO QHS PRN	3.75	1	MGH	MGH	ZOPIC7.5	2016-02-19	2016-02-22	3.75	7.5	9	1	1	0	2016-02-19	1	1	1	9	2016-02-19	2016-03-20	0	41	0	1	0		1	0	0.219512	0	1	0	32
74	M	3/18/2016	3/21/2016	QHS	ZOPICLONE TAB 7.5 mg	7.5 mg = 1 tab PO QHS	7.5	0	MGH	MGH	ZOPIC7.5	2016-03-18	2016-03-21	7.5	7.5	4	0	1	0	2016-03-18	1	1	1	4	2016-03-18	2016-03-21		4	0	1	0		1	0	1		0	0	33
72	M	7/13/2015	7/15/2015	QHSP	ZOPICLONE TAB 7.5 mg	7.5 mg = 1 tab PO QHS PRN	7.5	1	MGH	MGH	ZOPIC7.5	2015-07-13	2015-07-15	7.5	7.5	1	1	0	1	2015-07-13	1	1	0	1	2015-07-13	2015-07-15		2	0	1	0		1	0	0.5		0	0	34
81	F	1/15/2016	1/16/2016	QHSP	ZOPICLONE TAB 7.5 mg	7.5 mg = 1 tab PO QHS PRN	7.5	1	MGH	MGH	ZOPIC7.5	2016-01-15	2016-01-16	7.5	7.5	1	1	0	1	2016-01-15	1	1	0	1	2016-01-15	2016-01-16		2	0	1	1		1	0	0.5		0	0	35
74	M	9/29/2015	10/13/2015	qhs	ZOPICLONE TAB 5 mg	5 mg = 1 tab PO/PT QHS	5	0	MGH	MGH	ZOPIC5	2015-09-29	2015-10-13	5	10	20	0	1	0	2015-09-29	1	1	25	20	2015-09-29	2015-10-16	1	102	0	1	0	1	1	1	0.196078	0	1	1	36
80	M	9/8/2015	9/14/2015	QHS	ZOPICLONE TAB 7.5 mg	7.5 mg = 1 tab PO QHS	7.5	0	RVH	RVH	ZOPIC7.5	2015-09-08	2015-09-14	7.5	7.5	8	0	1	0	2015-09-08	1	1	0	8	2015-09-08	2015-09-14		6	0	1	1		1	0	1.33333		0	0	37
75	M	8/31/2015	8/31/2015	PRNCAC	ZOPICLONE TAB 5 mg		5	1			ZOPIC5	2015-08-31	2015-08-31	5	5	1	1	0	1	2015-08-31	1	1	2	1	2015-08-31	2015-08-31		3	0	1	0		0	0	0.333333		0	0	38
83	F	4/5/2015	4/7/2015	QHS	ZOPICLONE TAB 7.5 mg	3.75 mg = 0.5 tab PO QHS	3.75	0	MGH	MGH	ZOPIC7.5	2015-04-05	2015-04-07	3.75	3.75	3	0	1	0	2015-04-05	1	1	0	3	2015-04-05	2015-04-07		2	0	1	1		0	0	1.5		0	0	39
81	F	8/25/2015	8/25/2015	PRNCAC	ZOPICLONE TAB 7.5 mg		7.5	1			ZOPIC7.5	2015-08-25	2015-08-25	7.5	7.5	1	1	0	1	2015-08-25	1	1	11	1	2015-08-25	2015-08-25	0	19	1	1	1	1	1	0	0.0526316		1	0	40
83	F	3/8/2016	3/17/2016	QHSP	ZOPICLONE TAB 7.5 mg	7.5 mg = 1 tab PO QHS PRN	7.5	1	MGH	MGH	ZOPIC7.5	2016-03-08	2016-03-17	7.5	7.5	1	1	0	1	2016-03-08	1	1	6	1	2016-03-08	2016-03-17	0	15	0	1	1	1	1	0	0.0666667		1	0	41
69	F	10/15/2015	10/16/2015	QHSp	ZOPICLONE TAB 5 mg	5 mg = 1 tab PO QHS PRN	5	1			ZOPIC5	2015-10-15	2015-10-16	5	5	1	1	0	1	2015-10-15	1	1	1	1	2015-10-15	2015-10-16		2	0	1	0		0	0	0.5		0	0	42
84	F	11/5/2015	11/5/2015	PRNCAC	ZOPICLONE TAB 7.5 mg		7.5	1			ZOPIC7.5	2015-11-05	2015-11-05	7.5	7.5	1	1	0	1	2015-11-05	1	1	1	1	2015-11-05	2015-11-05		1	0	1	1		1	0	1		0	0	43
58	F	5/12/2015	5/12/2015	PRNCAC	ZOPICLONE TAB 7.5 mg		7.5	1			ZOPIC7.5	2015-05-12	2015-05-12	7.5	7.5	1	1	0	1	2015-05-12	1	1	1	1	2015-05-12	2015-05-12		1	0	0	0		0	0	1		0	0	44
87	F	9/13/2015	9/15/2015	QHS	ZOPICLONE TAB 5 mg	5 mg = 1 tab PO QHS	5	0	RVH	RVH	ZOPIC5	2015-09-13	2015-09-15	5	5	4	0	1	0	2015-09-14	1	1	0	4	2015-09-13	2015-09-15		2	0	1	1		0	0	2		0	0	45
72	F	3/6/2015	4/14/2015	QHS	ZOPICLONE TAB 5 mg	5 mg = 1 tab PO QHS	5	0	MGH	MGH	ZOPIC5	2015-03-06	2015-04-14	5	5	41	0	1	0	2015-03-06	1	1	16	41	2015-03-06	2015-04-14	1	72	2	1	0	1	0	0	0.569444	1	1	1	46
85	F	10/4/2015	10/4/2015	PRNCAC	ZOPICLONE TAB 5 mg		5	1			ZOPIC5	2015-10-04	2015-10-04	5	5	1	1	0	1	2015-10-04	1	1	1	1	2015-10-04	2015-10-04		1	0	1	1		0	0	1		0	0	47
65	F	11/5/2015	11/21/2015	QHSP	ZOPICLONE TAB 5 mg	5 mg = 1 tab PO QHS PRN	5	1			ZOPIC5	2015-11-05	2015-11-21	5	5	6	6	0	1	2015-11-05	1	1	11	6	2015-11-05	2015-11-21	0	27	1	1	0	1	0	0	0.222222	0	1	0	48
77	F	5/8/2015	5/12/2015	QHSP	ZOPICLONE TAB 5 mg	5 mg = 1 tab PO QHS PRN	5	1	MGH	MGH	ZOPIC5	2015-05-08	2015-05-12	5	5	1	1	0	1	2015-05-08	1	1	0	1	2015-05-08	2015-05-12		4	0	1	0		0	0	0.25		0	0	49
78	M	3/1/2016	3/2/2016	QHS	ZOPICLONE TAB 7.5 mg	7.5 mg = 1 tab PO QHS	7.5	0	MGH	MGH	ZOPIC7.5	2016-03-01	2016-03-02	7.5	7.5	2	0	1	0	2016-03-01	1	1	0	2	2016-03-01	2016-03-02		1	0	1	0		1	0	2		0	0	50
80	F	8/2/2015	9/2/2015	QHSp	ZOPICLONE TAB 7.5 mg	7.5 mg = 1 tab PO QHS PRN	7.5	1	RVH	RVH	ZOPIC7.5	2015-08-02	2015-09-02	7.5	7.5	19	19	0	1	2015-08-02	1	1	23	19	2015-08-02	2015-09-02	1	70	0	1	1	1	1	0	0.271429	0	1	1	51
81	M	6/11/2015	6/16/2015	QHS	ZOPICLONE TAB 7.5 mg	7.5 mg = 1 tab PO QHS	7.5	0	MGH	MGH	ZOPIC7.5	2015-06-11	2015-06-16	7.5	7.5	7	0	1	0	2015-06-11	1	1	0	7	2015-06-11	2015-06-16		5	0	1	1		1	0	1.4		0	0	52
64	F	6/2/2015	6/2/2015	PRNCAC	ZOPICLONE TAB 7.5 mg		7.5	1			ZOPIC7.5	2015-06-02	2015-06-02	7.5	7.5	1	1	0	1	2015-06-02	1	1	2	1	2015-06-02	2015-06-02		2	0	0	0		0	0	0.5		0	0	53
84	M	7/12/2015	7/13/2015	QHSP	ZOPICLONE TAB 7.5 mg	7.5 mg = 1 tab PO QHS PRN	7.5	1	RVH	RVH	ZOPIC7.5	2015-07-12	2015-07-13	7.5	7.5	1	1	0	1	2015-07-12	1	1	0	1	2015-07-12	2015-07-13		11	0	1	1		1	0	0.0909091		1	0	54
85	F	6/5/2015	6/17/2015	QHSp	ZOPICLONE TAB 7.5 mg	3.75 mg = 0.5 tab PO QHS PRN	3.75	1	RVH	RVH	ZOPIC7.5	2015-06-05	2015-06-17	3.75	3.75	13	13	0	1	2015-06-06	1	1	3	13	2015-06-05	2015-06-17	0	15	0	1	1	0	0	0	0.866667		1	1	55
75	F	8/18/2015	8/19/2015	QHSP	ZOPICLONE TAB 5 mg	5 mg = 1 tab PO QHS PRN	5	1	MGH	MGH	ZOPIC5	2015-08-18	2015-08-19	5	5	2	2	0	1	2015-08-18	1	1	1	2	2015-08-18	2015-08-19		2	2	1	0		0	0	1		0	0	56
63	F	3/4/2016	3/4/2016	PRNCAC	ZOPICLONE TAB 7.5 mg		7.5	1			ZOPIC7.5	2016-03-04	2016-03-04	7.5	7.5	1	1	0	1	2016-03-04	1	1	2	1	2016-03-04	2016-03-04		2	0	0	0		0	0	0.5		0	0	57
71	M	11/29/2015	12/2/2015	QHS	ZOPICLONE TAB 7.5 mg	7.5 mg = 1 tab PO QHS	7.5	0			ZOPIC7.5	2015-11-29	2015-12-02	7.5	7.5	5	0	1	0	2015-11-29	1	1	1	5	2015-11-29	2015-12-02		4	0	1	0		1	0	1.25		0	0	58
83	F	5/26/2015	5/26/2015	PRNCAC	ZOPICLONE TAB 7.5 mg		7.5	1			ZOPIC7.5	2015-05-26	2015-05-26	7.5	7.5	3	1	1	0	2015-05-26	1	1	1	3	2015-05-26	2015-05-28		3	0	1	1		1	0	1		0	0	59
93	F	9/3/2015	9/3/2015	QHS	ZOPICLONE TAB 7.5 mg	3.75 mg = 0.5 tab PO QHS	3.75	0			ZOPIC7.5	2015-09-03	2015-09-03	3.75	3.75	1	0	1	0	2015-09-03	1	1	0	1	2015-09-03	2015-09-03		0	0	1	1		0	0			0	0	60
77	M	1/6/2016	1/8/2016	QHSP	ZOPICLONE TAB 5 mg	5 mg = 1 tab PO QHS PRN	5	1			ZOPIC5	2016-01-06	2016-01-08	5	5	1	1	0	1	2016-01-07	1	1	0	1	2016-01-06	2016-01-08		2	0	1	0		0	0	0.5		0	0	61
91	F	10/15/2015	11/2/2015	QHS	ZOPICLONE TAB 5 mg	5 mg = 1 tab PO QHS	5	0	RVH	RVH	ZOPIC5	2015-10-15	2015-11-02	5	7.5	22	2	1	0	2015-10-15	1	1	0	22	2015-10-15	2015-11-02	1	18	0	1	1		1	0	1.22222	1	1	1	62
89	F	7/13/2015	7/13/2015	QHSP	ZOPICLONE TAB 7.5 mg	3.75-7.5 mg = 0.5-1 tab PO QHS PRN	7.5	1	MGH	MGH	ZOPIC7.5	2015-07-13	2015-07-13	7.5	7.5	3	3	0	1	2015-07-13	1	1	0	3	2015-07-13	2015-07-23		0	0	1	1		1	0			0	0	63
73	F	1/27/2016	1/27/2016	PRNCAC	ZOPICLONE TAB 7.5 mg		7.5	1			ZOPIC7.5	2016-01-27	2016-01-27	7.5	7.5	1	1	0	1	2016-01-27	1	1	2	1	2016-01-27	2016-01-27	0	48	0	1	0		1	0	0.0208333	0	1	0	64
79	M	5/13/2015	5/13/2015	PRNCAC	ZOPICLONE TAB 7.5 mg		7.5	1			ZOPIC7.5	2015-05-13	2015-05-13	7.5	7.5	1	1	0	1	2015-05-13	1	1	1	1	2015-05-13	2015-05-13		1	0	1	0		1	0	1		0	0	65
82	F	10/9/2015	10/9/2015	qhs	ZOPICLONE TAB 5 mg	5 mg = 1 tab PO QHS	5	0	MGH	MGH	ZOPIC5	2015-10-09	2015-10-09	5	5	4	0	1	0	2015-10-09	1	1	0	4	2015-10-09	2015-10-12		0	0	1	1		0	0			0	0	66
84	M	11/22/2015	11/24/2015	QHSP	ZOPICLONE TAB 7.5 mg	3.75 mg = 0.5 tab PO QHS PRN	3.75	1	MGH	MGH	ZOPIC7.5	2015-11-22	2015-11-24	3.75	3.75	2	2	0	1	2015-11-22	1	1	4	2	2015-11-22	2015-11-24		6	0	1	1	0	0	0	0.333333		0	0	67
73	M	3/6/2016	3/7/2016	QHS	ZOPICLONE TAB 7.5 mg	3.75 mg = 0.5 tab PO QHS	3.75	0			ZOPIC7.5	2016-03-06	2016-03-07	3.75	3.75	2	0	1	0	2016-03-06	1	1	0	2	2016-03-06	2016-03-07		1	0	1	0		0	0	2		0	0	68
91	F	12/10/2015	12/12/2015	QHS	ZOPICLONE TAB 7.5 mg	3.75 mg = 0.5 tab PO QHS	3.75	0			ZOPIC7.5	2015-12-10	2015-12-12	3.75	3.75	3	0	1	0	2015-12-11	1	1	0	3	2015-12-10	2015-12-12		2	0	1	1		0	0	1.5		0	0	69
84	F	3/21/2016	3/24/2016	QHSP	ZOPICLONE TAB 7.5 mg	3.75 mg = 0.5 tab PO QHS PRN	3.75	1			ZOPIC7.5	2016-03-21	2016-03-24	3.75	3.75	1	1	0	1	2016-03-21	1	1	7	1	2016-03-21	2016-03-24		10	0	1	1	0	0	0	0.1		0	0	70
63	F	5/4/2015	5/8/2015	QHSp	ZOPICLONE TAB 7.5 mg	7.5 mg = 1 tab PO QHS PRN	7.5	1	RVH	RVH	ZOPIC7.5	2015-05-04	2015-05-08	7.5	7.5	3	3	0	1	2015-05-05	1	1	2	3	2015-05-04	2015-05-08		6	0	0	0		0	0	0.5		0	0	71
80	M	12/16/2015	12/17/2015	QHS	ZOPICLONE TAB 5 mg	5 mg = 1 tab PO QHS	5	0	MGH	MGH	ZOPIC5	2015-12-16	2015-12-17	5	5	2	0	1	0	2015-12-16	1	1	2	2	2015-12-16	2015-12-17		3	0	1	1		0	0	0.666667		0	0	72
74	F	8/11/2015	8/13/2015	qhsP	ZOPICLONE TAB 5 mg	5 mg = 1 tab PO QHS PRN	5	1	RVH	RVH	ZOPIC5	2015-08-11	2015-08-13	5	5	3	3	0	1	2015-08-11	1	1	7	3	2015-08-11	2015-08-13		9	0	1	0	1	0	0	0.333333		0	0	73
43	F	11/29/2015	11/30/2015	QHS	ZOPICLONE TAB 7.5 mg	7.5 mg = 1 tab PO QHS	7.5	0	RVH	RVH	ZOPIC7.5	2015-11-29	2015-11-30	7.5	7.5	2	0	1	0	2015-11-30	1	1	0	2	2015-11-29	2015-11-30		1	0	0	0		0	0	2		0	0	74
76	M	1/17/2016	1/17/2016	PRNCAC	ZOPICLONE TAB 5 mg		5	1			ZOPIC5	2016-01-17	2016-01-17	5	5	2	2	0	1	2016-01-17	1	1	1	2	2016-01-17	2016-01-18		3	0	1	0		0	0	0.666667		0	0	75
69	M	9/24/2015	11/9/2015	qhs	ZOPICLONE TAB 5 mg	5 mg = 1 tab PO QHS	5	0	MGH	MGH	ZOPIC5	2015-09-24	2015-11-09	5	5	47	0	1	0	2015-09-24	1	1	2	47	2015-09-24	2015-11-09	1	48	0	1	0		0	0	0.979167	1	1	1	76
75	F	6/5/2015	6/15/2015	qhsp	ZOPICLONE TAB 7.5 mg	3.75 mg = 0.5 tab PO QHS PRN	3.75	1	RVH	RVH	ZOPIC7.5	2015-06-05	2015-06-15	3.75	3.75	1	1	0	1	2015-06-05	1	1	3	1	2015-06-05	2015-06-15		13	0	1	0	0	0	0	0.0769231		1	0	77
87	F	8/18/2015	8/25/2015	QHSp	ZOPICLONE TAB 7.5 mg	7.5 mg = 1 tab PO QHS PRN	7.5	1	RVH	RVH	ZOPIC7.5	2015-08-18	2015-08-25	7.5	7.5	4	4	0	1	2015-08-18	1	1	0	4	2015-08-18	2015-08-25		7	0	1	1		1	0	0.571429		0	0	78
88	F	4/6/2015	4/6/2015	PRNCAC	ZOPICLONE TAB 7.5 mg		7.5	1			ZOPIC7.5	2015-04-06	2015-04-06	7.5	7.5	1	1	0	1	2015-04-06	1	1	6	1	2015-04-06	2015-04-06	0	21	0	1	1	1	1	0	0.047619	0	1	0	79
85	F	7/13/2015	7/18/2015	QHSP	ZOPICLONE TAB 7.5 mg	3.75 mg = 0.5 tab PO QHS PRN	3.75	1	RVH	RVH	ZOPIC7.5	2015-07-13	2015-07-18	3.75	3.75	6	6	0	1	2015-07-13	1	1	3	6	2015-07-13	2015-07-18		10	0	1	1	0	0	0	0.6		0	0	80
43	M	1/16/2016	1/19/2016	QHS	ZOPICLONE TAB 7.5 mg	7.5 mg = 1 tab PO QHS	7.5	0			ZOPIC7.5	2016-01-16	2016-01-19	7.5	7.5	5	0	1	0	2016-01-16	1	1	1	5	2016-01-16	2016-01-19		4	0	0	0		0	0	1.25		0	0	81
85	F	6/9/2015	6/9/2015	PRNCAC	ZOPICLONE TAB 7.5 mg		7.5	1			ZOPIC7.5	2015-06-09	2015-06-09	7.5	7.5	1	1	0	1	2015-06-09	1	1	0	1	2015-06-09	2015-06-09		1	0	1	1		1	0	1		0	0	82
90	F	10/24/2015	10/26/2015	QHSP	ZOPICLONE TAB 7.5 mg	3.75 mg = 0.5 tab PO QHS PRN	3.75	1	MGH	MGH	ZOPIC7.5	2015-10-24	2015-10-26	3.75	3.75	1	1	0	1	2015-10-24	1	1	1	1	2015-10-24	2015-10-26		3	0	1	1		0	0	0.333333		0	0	83
87	M	4/13/2015	4/15/2015	QHS	ZOPICLONE TAB 7.5 mg	7.5 mg = 1 tab PO QHS	7.5	0	MGH	MGH	ZOPIC7.5	2015-04-13	2015-04-15	7.5	7.5	3	0	1	0	2015-04-13	1	1	0	3	2015-04-13	2015-04-15		2	0	1	1		1	0	1.5		0	0	84
65	M	6/24/2015	7/16/2015	QHSP	ZOPICLONE TAB 7.5 mg	7.5 mg = 1 tab PO QHS PRN	7.5	1			ZOPIC7.5	2015-06-24	2015-07-16	7.5	7.5	34	34	0	1	2015-06-24	1	1	10	34	2015-06-24	2015-07-16	1	32	1	1	0	1	1	0	1.0625	1	1	1	85
95	M	9/8/2015	9/8/2015	PRNCAC	ZOPICLONE TAB 7.5 mg		7.5	1			ZOPIC7.5	2015-09-08	2015-09-08	7.5	7.5	1	1	0	1	2015-09-08	1	1	0	1	2015-09-08	2015-09-08		1	0	1	1		1	0	1		0	0	86
79	M	10/31/2015	11/2/2015	QHS	ZOPICLONE TAB 7.5 mg	3.75 mg = 0.5 tab PO QHS	3.75	0	MGH	MGH	ZOPIC7.5	2015-10-31	2015-11-02	3.75	3.75	4	0	1	0	2015-10-31	1	1	25	4	2015-10-31	2015-11-02	0	66	0	1	0	0	0	0	0.0606061	0	1	0	87
76	F	2/5/2016	2/9/2016	QHS	ZOPICLONE TAB 7.5 mg	7.5 mg = 1 tab PO QHS	7.5	0	MGH	MGH	ZOPIC7.5	2016-02-05	2016-02-09	7.5	7.5	2	0	1	0	2016-02-05	1	1	1	2	2016-02-05	2016-02-09		2	0	1	0		1	0	1		0	0	88
63	F	1/20/2016	1/26/2016	QHSP	ZOPICLONE TAB 7.5 mg	3.75 mg = 0.5 tab PO QHS PRN	3.75	1			ZOPIC7.5	2016-01-20	2016-01-26	3.75	3.75	2	2	0	1	2016-01-24	1	1	0	2	2016-01-20	2016-01-26		6	0	0	0		0	0	0.333333		0	0	89
67	F	8/31/2015	9/1/2015	QHS	ZOPICLONE TAB 7.5 mg	7.5 mg = 1 tab PO QHS	7.5	0	MGH	MGH	ZOPIC7.5	2015-08-31	2015-09-01	7.5	7.5	2	0	1	0	2015-08-31	1	1	0	2	2015-08-31	2015-09-01		1	0	1	0		1	0	2		0	0	90
64	F	10/16/2014	4/22/2015	QHS	ZOPICLONE TAB 7.5 mg	7.5 mg = 1 tab PO QHS	7.5	0	RVH	RVH	ZOPIC7.5	2014-10-16	2015-04-22	7.5	7.5	192	0	1	0	2014-10-16	1	1	55	192	2014-10-16	2015-04-22	1	243	0	0	0	1	0	0	0.790123	1	1	1	91
94	F	5/3/2015	5/3/2015	QHS	ZOPICLONE TAB 7.5 mg	15 mg = 2 tab PO QHS (PLEASE SEE NOTE)	15	0	MGH	MGH	ZOPIC7.5	2015-05-03	2015-05-03	15	15	2	0	1	0	2015-05-03	1	1	0	2	2015-05-03	2015-05-03		1	0	1	1		1	1	2		0	0	92
65	M	11/23/2015	12/9/2015	QHSP	ZOPICLONE TAB 7.5 mg	7.5 mg = 1 tab PO QHS PRN	7.5	1	MGH	MGH	ZOPIC7.5	2015-11-23	2015-12-09	7.5	7.5	7	1	1	0	2015-11-23	1	1	0	7	2015-11-23	2015-12-09	0	16	0	1	0		1	0	0.4375		1	0	93
61	F	1/20/2015	6/14/2015	qhs	ZOPICLONE TAB 5 mg	2.5 mg = 0.5 tab PO QHS	2.5	0	RVH	RVH	ZOPIC5	2015-01-20	2015-06-14	2.5	3.75	112	13	1	0	2015-01-21	1	1	41	112	2015-01-20	2015-06-14	1	186	0	0	0	0	0	0	0.602151	1	1	1	94
70	M	11/30/2015	12/7/2015	QHSP	ZOPICLONE TAB 5 mg	5 mg = 1 tab PO QHS PRN	5	1	MGH	MGH	ZOPIC5	2015-11-30	2015-12-07	5	5	1	1	0	1	2015-11-30	1	1	3	1	2015-11-30	2015-12-07		10	0	1	0	1	0	0	0.1		0	0	95
80	M	4/28/2015	4/30/2015	QHS	ZOPICLONE TAB 7.5 mg	3.75 mg = 0.5 tab PO QHS	3.75	0	RVH	RVH	ZOPIC7.5	2015-04-28	2015-04-30	3.75	7.5	17	0	1	0	2015-04-28	1	1	1	17	2015-04-28	2015-05-13	1	16	1	1	1		1	0	1.0625		1	1	96
92	F	3/17/2016	3/17/2016	qhs	ZOPICLONE TAB 5 mg	5 mg = 1 tab PO QHS	5	0	MGH	MGH	ZOPIC5	2016-03-17	2016-03-17	5	5	1	0	1	0	2016-03-17	1	1	1	1	2016-03-17	2016-03-17		1	0	1	1		0	0	1		0	0	97
76	F	3/18/2016	4/21/2016	QHS	ZOPICLONE TAB 7.5 mg	3.75 mg = 0.5 tab PO QHS	3.75	0	MGH	MGH	ZOPIC7.5	2016-03-18	2016-04-21	3.75	3.75	35	0	1	0	2016-03-18	1	1	33	35	2016-03-18	2016-04-21	1	69	0	1	0	0	0	0	0.507246	1	1	1	98
92	F	11/28/2015	11/29/2015	QHSP	ZOPICLONE TAB 5 mg	2.5-5 mg = 0.5-1 tab PO QHS PRN	2.5	1	MGH	MGH	ZOPIC5	2015-11-28	2015-11-29	2.5	2.5	1	1	0	1	2015-11-28	1	1	0	1	2015-11-28	2015-11-29		1	0	1	1		0	0	1		0	0	99
78	F	5/24/2015	5/24/2015	PRNCAC	ZOPICLONE TAB 7.5 mg		7.5	1			ZOPIC7.5	2015-05-24	2015-05-24	7.5	7.5	1	1	0	1	2015-05-24	1	1	0	1	2015-05-24	2015-05-24		1	0	1	0		1	0	1		0	0	100
84	M	6/23/2015	7/6/2015	QHSP	ZOPICLONE TAB 7.5 mg	7.5 mg = 1 tab PO QHS PRN	7.5	1	RVH	RVH	ZOPIC7.5	2015-06-23	2015-07-06	7.5	7.5	13	13	0	1	2015-06-24	1	1	0	13	2015-06-23	2015-07-06	0	45	0	1	1		1	0	0.288889	0	1	1	101
81	F	4/8/2015	4/8/2015	QHS	ZOPICLONE TAB 7.5 mg	11.25 mg = 1.5 tab PO QHS	11.25	0	RVH	RVH	ZOPIC7.5	2015-04-08	2015-04-08	11.25	11.25	1	0	1	0	2015-04-08	1	1	0	1	2015-04-08	2015-04-08		0	0	1	1		1	1			0	0	102
69	M	3/12/2016	3/14/2016	QHS	ZOPICLONE TAB 7.5 mg	7.5 mg = 1 tab PO QHS	7.5	0	MGH	MGH	ZOPIC7.5	2016-03-12	2016-03-14	7.5	7.5	3	0	1	0	2016-03-12	1	1	3	3	2016-03-12	2016-03-14		5	2	1	0	1	1	0	0.6		0	0	103
64	F	7/17/2015	7/18/2015	QHS	ZOPICLONE TAB 7.5 mg	7.5 mg = 1 tab PO QHS	7.5	0			ZOPIC7.5	2015-07-17	2015-07-18	7.5	7.5	1	0	1	0	2015-07-17	1	1	1	1	2015-07-17	2015-07-18		2	0	0	0		0	0	0.5		0	0	104
81	F	10/5/2015	10/5/2015	PRNCAC	ZOPICLONE TAB 7.5 mg		7.5	1			ZOPIC7.5	2015-10-05	2015-10-05	7.5	7.5	1	1	0	1	2015-10-05	1	1	0	1	2015-10-05	2015-10-05		1	0	1	1		1	0	1		0	0	105
72	M	8/8/2015	8/10/2015	QHS	ZOPICLONE TAB 7.5 mg	7.5 mg = 1 tab PO QHS	7.5	0	MGH	MGH	ZOPIC7.5	2015-08-08	2015-08-10	7.5	7.5	5	0	1	0	2015-08-08	1	1	0	5	2015-08-08	2015-08-10		2	0	1	0		1	0	2.5		0	0	106
69	F	8/9/2015	9/17/2015	QHSP	ZOPICLONE TAB 7.5 mg	7.5 mg = 1 tab PO QHS PRN	7.5	1	RVH	RVH	ZOPIC7.5	2015-08-09	2015-09-17	7.5	7.5	13	13	0	1	2015-08-09	1	1	2	13	2015-08-09	2015-09-17	0	41	0	1	0		1	0	0.317073	0	1	1	107
94	F	7/27/2015	7/27/2015	QHS	ZOPICLONE TAB 7.5 mg	7.5 mg = 1 tab PO QHS	7.5	0	MGH	MGH	ZOPIC7.5	2015-07-27	2015-07-27	2.5	7.5	2	1	1	0	2015-07-27	1	1	1	2	2015-07-27	2015-07-31		5	0	1	1		1	0	0.4		0	0	108
65	M	2/22/2016	2/22/2016	QHS	ZOPICLONE TAB 7.5 mg	7.5 mg = 1 tab PO QHS	7.5	0	RVH	RVH	ZOPIC7.5	2016-02-22	2016-02-22	7.5	7.5	1	0	1	0	2016-02-22	1	1	2	1	2016-02-22	2016-02-22		2	0	1	0		1	0	0.5		0	0	109
72	F	12/21/2015	12/21/2015	PRNCAC	ZOPICLONE TAB 7.5 mg		7.5	1			ZOPIC7.5	2015-12-21	2015-12-21	7.5	7.5	1	1	0	1	2015-12-21	1	1	11	1	2015-12-21	2015-12-21	0	26	0	1	0	1	1	0	0.0384615	0	1	0	110
75	M	1/25/2016	1/27/2016	QHSP	ZOPICLONE TAB 7.5 mg	7.5 mg = 1 tab PO/PT QHS PRN	7.5	1	MGH	MGH	ZOPIC7.5	2016-01-25	2016-01-27	7.5	7.5	1	1	0	1	2016-01-25	1	1	5	1	2016-01-25	2016-01-27		7	0	1	0	1	1	0	0.142857		0	0	111
89	F	3/19/2016	3/19/2016	PRNCAC	ZOPICLONE TAB 7.5 mg		7.5	1			ZOPIC7.5	2016-03-19	2016-03-19	7.5	7.5	2	2	0	1	2016-03-19	1	1	2	2	2016-03-19	2016-03-22		5	0	1	1		1	0	0.4		0	0	112
60	M	3/15/2016	3/19/2016	QHS	ZOPICLONE TAB 7.5 mg	3.75 mg = 0.5 tab PO QHS	3.75	0	RVH	RVH	ZOPIC7.5	2016-03-15	2016-03-19	3.75	3.75	7	0	1	0	2016-03-15	1	1	11	7	2016-03-15	2016-03-19	0	15	1	0	0	0	0	0	0.466667		1	0	113
69	M	7/5/2015	7/8/2015	QHSP	ZOPICLONE TAB 5 mg	2.5 mg = 0.5 tab PO QHS PRN	2.5	1	MGH	MGH	ZOPIC5	2015-07-05	2015-07-08	2.5	2.5	1	1	0	1	2015-07-05	1	1	1	1	2015-07-05	2015-07-08		4	2	1	0		0	0	0.25		0	0	114
82	F	5/27/2015	6/3/2015	QHSP	ZOPICLONE TAB 7.5 mg	7.5 mg = 1 tab PO QHS PRN	7.5	1	MGH	MGH	ZOPIC7.5	2015-05-27	2015-06-03	7.5	7.5	1	1	0	1	2015-05-27	1	1	2	1	2015-05-27	2015-06-03		9	0	1	1		1	0	0.111111		0	0	115
72	F	1/22/2016	1/23/2016	QHSP	ZOPICLONE TAB 7.5 mg	3.75 mg = 0.5 tab PO QHS PRN	3.75	1	MGH	MGH	ZOPIC7.5	2016-01-22	2016-01-23	3.75	3.75	1	1	0	1	2016-01-22	1	1	2	1	2016-01-22	2016-01-23		3	2	1	0		0	0	0.333333		0	0	116
89	F	10/31/2015	10/31/2015	PRNCAC	ZOPICLONE TAB 7.5 mg		7.5	1			ZOPIC7.5	2015-10-31	2015-10-31	7.5	7.5	1	1	0	1	2015-10-31	1	1	1	1	2015-10-31	2015-10-31		1	0	1	1		1	0	1		0	0	117
73	F	6/12/2015	6/12/2015	PRNCAC	ZOPICLONE TAB 7.5 mg		7.5	1			ZOPIC7.5	2015-06-12	2015-06-12	7.5	7.5	1	1	0	1	2015-06-12	1	1	0	1	2015-06-12	2015-06-12		1	0	1	0		1	0	1		0	0	118
91	M	2/15/2016	2/18/2016	QHS	ZOPICLONE TAB 5 mg	5 mg = 1 tab PO QHS	5	0	RVH	RVH	ZOPIC5	2016-02-15	2016-02-18	5	5	4	0	1	0	2016-02-15	1	1	3	4	2016-02-15	2016-02-18		6	1	1	1	1	0	0	0.666667		0	0	119
54	F	3/30/2016	4/21/2016	QHS	ZOPICLONE TAB 7.5 mg	7.5 mg = 1 tab PT QHS	7.5	0	MGH	MGH	ZOPIC7.5	2016-03-30	2016-04-21	7.5	7.5	24	0	1	0	2016-03-30	1	1	20	24	2016-03-30	2016-04-21	1	50	0	0	0	1	0	0	0.48	1	1	1	120
78	M	8/31/2015	8/31/2015	PRNCAC	ZOPICLONE TAB 7.5 mg		7.5	1			ZOPIC7.5	2015-08-31	2015-08-31	7.5	7.5	1	1	0	1	2015-08-31	1	1	5	1	2015-08-31	2015-08-31		5	0	1	0	1	1	0	0.2		0	0	121
58	F	7/27/2015	7/27/2015	PRNCAC	ZOPICLONE TAB 5 mg		5	1			ZOPIC5	2015-07-27	2015-07-27	5	5	5	5	0	1	2015-07-27	1	1	9	5	2015-07-27	2015-08-05	0	18	0	0	0	1	0	0	0.277778		1	0	122
60	F	6/26/2015	6/30/2015	QHSp	ZOPICLONE TAB 7.5 mg	7.5 mg = 1 tab PO QHS PRN	7.5	1	RVH	RVH	ZOPIC7.5	2015-06-26	2015-06-30	7.5	7.5	4	4	0	1	2015-06-26	1	1	3	4	2015-06-26	2015-07-05	0	22	0	0	0	1	0	0	0.181818	0	1	0	123
75	M	4/21/2015	4/21/2015	PRNCAC	ZOPICLONE TAB 7.5 mg		7.5	1			ZOPIC7.5	2015-04-21	2015-04-21	7.5	7.5	1	1	0	1	2015-04-21	1	1	1	1	2015-04-21	2015-04-21		3	0	1	0		1	0	0.333333		0	0	124
70	M	2/22/2016	2/22/2016	QHSp	ZOPICLONE TAB 5 mg	5 mg = 1 tab PO QHS PRN	5	1	RVH	RVH	ZOPIC5	2016-02-22	2016-02-22	5	5	2	2	0	1	2016-02-22	1	1	5	2	2016-02-22	2016-02-22		5	0	1	0	1	0	0	0.4		0	0	125
67	F	4/6/2015	4/16/2015	qhs	ZOPICLONE TAB 5 mg	2.5 mg = 0.5 tab PO QHS	2.5	0	RVH	RVH	ZOPIC5	2015-04-06	2015-04-16	2.5	2.5	11	0	1	0	2015-04-06	1	1	86	11	2015-04-06	2015-04-16	0	104	1	1	0	0	0	0	0.105769	0	1	1	126
74	F	3/11/2016	3/29/2016	QHS	ZOPICLONE TAB 5 mg	5 mg = 1 tab PT QHS	5	0	RVH	RVH	ZOPIC5	2016-03-11	2016-03-29	5	5	19	0	1	0	2016-03-11	1	1	35	19	2016-03-11	2016-03-29	1	53	0	1	0	1	0	0	0.358491	0	1	1	127
84	M	12/9/2015	12/14/2015	QHSP	ZOPICLONE TAB 7.5 mg	3.75 mg = 0.5 tab PO QHS PRN	3.75	1	MGH	MGH	ZOPIC7.5	2015-12-09	2015-12-14	3.75	3.75	1	1	0	1	2015-12-09	1	1	0	1	2015-12-09	2015-12-14		5	0	1	1		0	0	0.2		0	0	128
70	M	8/24/2015	8/25/2015	QHSP	ZOPICLONE TAB 5 mg	5 mg = 1 tab PO QHS PRN	5	1	MGH	MGH	ZOPIC5	2015-08-24	2015-08-25	5	5	2	2	0	1	2015-08-24	1	1	0	2	2015-08-24	2015-08-25		1	0	1	0		0	0	2		0	0	129
68	F	10/12/2015	10/13/2015	QHSP	ZOPICLONE TAB 7.5 mg	3.75 mg = 0.5 tab PO QHS PRN	3.75	1	MGH	MGH	ZOPIC7.5	2015-10-12	2015-10-13	3.75	3.75	2	2	0	1	2015-10-13	1	1	6	2	2015-10-12	2015-10-13		7	0	1	0	0	0	0	0.285714		0	0	130
83	F	6/30/2015	7/3/2015	QHSP	ZOPICLONE TAB 5 mg	2.5 mg = 0.5 tab PO QHS PRN	2.5	1	RVH	RVH	ZOPIC5	2015-06-30	2015-07-03	2.5	7.5	4	4	0	1	2015-06-30	1	1	5	4	2015-06-30	2015-07-03		8	0	1	1	0	1	0	0.5		0	0	131
54	F	10/1/2015	10/1/2015	PRNCAC	ZOPICLONE TAB 7.5 mg		7.5	1			ZOPIC7.5	2015-10-01	2015-10-01	7.5	7.5	1	1	0	1	2015-10-01	1	1	2	1	2015-10-01	2015-10-01		2	0	0	0		0	0	0.5		0	0	132
83	M	9/15/2015	9/19/2015	qhsp	ZOPICLONE TAB 7.5 mg	7.5 mg = 1 tab PO QHS PRN	7.5	1	MGH	MGH	ZOPIC7.5	2015-09-15	2015-09-19	7.5	7.5	1	1	0	1	2015-09-15	1	1	0	1	2015-09-15	2015-09-19		4	0	1	1		1	0	0.25		0	0	133
81	M	7/15/2015	7/23/2015	QHSP	ZOPICLONE TAB 7.5 mg (NEURO)	3.75 mg = 0.5 tab PO QHS PRN	3.75	1	MGH	MGH	ZOPIC7.5	2015-07-15	2015-07-23	3.75	3.75	1	1	0	1	2015-07-15	1	1	7	1	2015-07-15	2015-07-23	0	15	0	1	1	0	0	0	0.0666667		1	0	134
68	F	4/6/2015	4/6/2015	ONCE	ZOPICLONE TAB 7.5 mg	7.5 mg = 1 tab PO ONCE	7.5	1	MGH	MGH	ZOPIC7.5	2015-04-06	2015-04-06	7.5	7.5	1	1	0	1	2015-04-07	1	1	34	1	2015-04-06	2015-04-06	0	35	2	1	0	1	1	0	0.0285714	0	1	0	135
72	M	3/2/2016	3/19/2016	QHS	ZOPICLONE TAB 7.5 mg	3.75 mg = 0.5 tab PO QHS	3.75	0	RVH	RVH	ZOPIC7.5	2016-03-02	2016-03-19	3.75	3.75	21	0	1	0	2016-03-02	1	1	12	21	2016-03-02	2016-03-19	1	39	0	1	0	0	0	0	0.538462	1	1	1	136
60	F	7/22/2015	7/24/2015	QHSP	ZOPICLONE TAB 7.5 mg	7.5 mg = 1 tab PO QHS PRN	7.5	1	RVH	RVH	ZOPIC7.5	2015-07-22	2015-07-24	7.5	7.5	3	3	0	1	2015-07-22	1	1	0	3	2015-07-22	2015-07-24		2	0	0	0		0	0	1.5		0	0	137
66	F	5/7/2015	5/8/2015	PRN	ZOPICLONE TAB 7.5 mg	7.5 mg = 1 tab PO PRN	7.5	0	RVH	RVH	ZOPIC7.5	2015-05-07	2015-05-08	7.5	15	62	0	1	0	2015-05-07	1	1	0	62	2015-05-07	2015-07-03	1	57	0	1	0		1	1	1.08772	1	1	1	138
69	M	3/1/2016	3/3/2016	qhsp	ZOPICLONE TAB 7.5 mg	7.5 mg = 1 tab PO QHS PRN	7.5	1			ZOPIC7.5	2016-03-01	2016-03-03	7.5	7.5	2	2	0	1	2016-03-04	1	1	0	2	2016-03-01	2016-03-03		2	0	1	0		1	0	1		0	0	139
64	F	1/2/2016	1/3/2016	QHSP	ZOPICLONE TAB 7.5 mg	7.5 mg = 1 tab PO QHS PRN	7.5	1			ZOPIC7.5	2016-01-02	2016-01-03	7.5	7.5	1	1	0	1	2016-01-02	1	1	0	1	2016-01-02	2016-01-03		1	0	0	0		0	0	1		0	0	140
91	F	7/18/2015	7/23/2015	QHSp	ZOPICLONE TAB 7.5 mg	3.75 mg = 0.5 tab PO QHS PRN	3.75	1	RVH	RVH	ZOPIC7.5	2015-07-18	2015-07-23	3.75	3.75	5	5	0	1	2015-07-18	1	1	28	5	2015-07-18	2015-07-23	0	33	0	1	1	0	0	0	0.151515	0	1	0	141
77	F	11/13/2015	11/18/2015	QHSp	ZOPICLONE TAB 7.5 mg	3.25 - 7.5 mg = 0.5 - 1 tab PO QHS PRN	7.5	1			ZOPIC7.5	2015-11-13	2015-11-18	7.5	7.5	2	2	0	1	2015-11-16	1	1	0	2	2015-11-13	2015-11-18		5	0	1	0		1	0	0.4		0	0	142
58	F	5/10/2015	5/10/2015	PRNCAC	ZOPICLONE TAB 7.5 mg		7.5	1			ZOPIC7.5	2015-05-10	2015-05-10	7.5	7.5	1	1	0	1	2015-05-10	1	1	0	1	2015-05-10	2015-05-10		1	0	0	0		0	0	1		0	0	143
39	M	9/23/2015	9/23/2015	QHS	ZOPICLONE TAB 7.5 mg	3.75 mg = 0.5 tab PO QHS for 1 dose	3.75	0	RVH	RVH	ZOPIC7.5	2015-09-23	2015-09-23	3.75	7.5	4	3	1	0	2015-09-23	1	1	14	4	2015-09-23	2015-10-05	0	26	0	0	0	0	0	0	0.153846	0	1	0	144
91	M	10/30/2015	10/30/2015	qhs	ZOPICLONE TAB 5 mg	5 mg = 1 tab PO QHS	5	0	MGH	MGH	ZOPIC5	2015-10-30	2015-10-30	5	5	1	0	1	0	2015-10-30	1	1	1	1	2015-10-30	2015-10-30		1	0	1	1		0	0	1		0	0	145
57	M	8/26/2015	8/31/2015	QHS	ZOPICLONE TAB 7.5 mg	7.5 mg = 1 tab PO QHS	7.5	0			ZOPIC7.5	2015-08-26	2015-08-31	7.5	7.5	6	0	1	0	2015-08-26	1	1	0	6	2015-08-26	2015-08-31		5	0	0	0		0	0	1.2		0	0	146
88	F	10/14/2015	10/15/2015	QHSp	ZOPICLONE TAB 5 mg	5 mg = 1 tab PO QHS PRN	5	1			ZOPIC5	2015-10-14	2015-10-15	5	5	2	2	0	1	2015-10-14	1	1	1	2	2015-10-14	2015-10-15		2	0	1	1		0	0	1		0	0	147
58	F	12/7/2015	12/8/2015	QHSP	ZOPICLONE TAB 7.5 mg	7.5 mg = 1 tab PO QHS PRN	7.5	1	MGH	MGH	ZOPIC7.5	2015-12-07	2015-12-08	7.5	7.5	1	1	0	1	2015-12-07	1	1	2	1	2015-12-07	2015-12-08		3	0	0	0		0	0	0.333333		0	0	148
62	F	10/23/2015	10/28/2015	QHSP	ZOPICLONE TAB 7.5 mg	7.5 mg = 1 tab PO QHS PRN	7.5	1			ZOPIC7.5	2015-10-23	2015-10-28	7.5	7.5	17	17	0	1	2015-10-23	1	1	0	17	2015-10-23	2015-11-09	1	17	0	0	0		0	0	1		1	1	149
90	M	11/13/2015	11/13/2015	QHSP	ZOPICLONE TAB 7.5 mg	7.5 mg = 1 tab PO QHS PRN	7.5	1	MGH	MGH	ZOPIC7.5	2015-11-13	2015-11-13	7.5	7.5	6	3	1	0	2015-11-13	1	1	0	6	2015-11-13	2015-11-17		4	0	1	1		1	0	1.5		0	0	150
67	F	6/29/2015	6/29/2015	PRNCAC	ZOPICLONE TAB 7.5 mg		7.5	1			ZOPIC7.5	2015-06-29	2015-06-29	7.5	7.5	1	1	0	1	2015-06-29	1	1	2	1	2015-06-29	2015-06-29		3	0	1	0		1	0	0.333333		0	0	151
84	F	1/24/2016	1/27/2016	QHSP	ZOPICLONE TAB 7.5 mg	3.75 mg = 0.5 tab PO QHS PRN	3.75	1	MGH	MGH	ZOPIC7.5	2016-01-24	2016-01-27	3.75	3.75	2	2	0	1	2016-01-24	1	1	5	2	2016-01-24	2016-01-27		8	2	1	1	0	0	0	0.25		0	0	152
68	M	4/7/2015	5/5/2015	QHSP	ZOPICLONE TAB 7.5 mg	7.5 mg = 1 tab PT QHS PRN	7.5	1	MGH	MGH	ZOPIC7.5	2015-04-07	2015-05-05	7.5	7.5	3	3	0	1	2015-04-08	1	1	33	3	2015-04-07	2015-05-05	0	65	0	1	0	1	1	0	0.0461538	0	1	0	153
88	M	11/6/2015	11/6/2015	PRNCAC	ZOPICLONE TAB 7.5 mg		7.5	1			ZOPIC7.5	2015-11-06	2015-11-06	7.5	7.5	1	1	0	1	2015-11-06	1	1	0	1	2015-11-06	2015-11-06		11	0	1	1		1	0	0.0909091		1	0	154
76	M	4/7/2015	4/7/2015	QHSP	ZOPICLONE TAB 7.5 mg	3.25 mg = 0.43 tab PO QHS PRN	3.25	1	RVH	RVH	ZOPIC7.5	2015-04-07	2015-04-07	3.25	3.25	1	1	0	1	2015-04-07	1	1	1	1	2015-04-07	2015-04-07		1	0	1	0		0	0	1		0	0	155
63	F	3/16/2016	3/16/2016	PRNCAC	ZOPICLONE TAB 5 mg		5	1			ZOPIC5	2016-03-16	2016-03-16	5	5	1	1	0	1	2016-03-16	1	1	0	1	2016-03-16	2016-03-16	0	18	0	0	0		0	0	0.0555556		1	0	156
61	F	9/3/2015	9/29/2015	QHSp	ZOPICLONE TAB 7.5 mg	3.75 mg = 0.5 tab PO QHS PRN	3.75	1			ZOPIC7.5	2015-09-03	2015-09-29	3.75	3.75	14	14	0	1	2015-09-03	1	1	20	14	2015-09-03	2015-09-29	1	46	0	0	0	0	0	0	0.304348	0	1	1	157
79	M	4/11/2015	4/23/2015	QHSP	ZOPICLONE TAB 7.5 mg	7.5 mg = 1 tab PO QHS PRN	7.5	1	RVH	RVH	ZOPIC7.5	2015-04-11	2015-04-23	7.5	7.5	1	1	0	1	2015-04-11	1	1	0	1	2015-04-11	2015-04-23		12	0	1	0		1	0	0.0833333		1	0	158
81	F	11/22/2015	11/22/2015	PRNCAC	ZOPICLONE TAB 5 mg		5	1			ZOPIC5	2015-11-22	2015-11-22	5	5	1	1	0	1	2015-11-22	1	1	17	1	2015-11-22	2015-11-22	0	28	0	1	1	1	0	0	0.0357143	0	1	0	159
57	M	9/9/2015	9/9/2015	PRNCAC	ZOPICLONE TAB 7.5 mg		7.5	1			ZOPIC7.5	2015-09-09	2015-09-09	7.5	7.5	1	1	0	1	2015-09-09	1	1	0	1	2015-09-09	2015-09-09		1	0	0	0		0	0	1		0	0	160
79	M	9/23/2015	9/23/2015	PRNCAC	ZOPICLONE TAB 5 mg		5	1			ZOPIC5	2015-09-23	2015-09-23	5	5	1	1	0	1	2015-09-23	1	1	0	1	2015-09-23	2015-09-23		1	0	1	0		0	0	1		0	0	161
67	M	6/16/2015	6/17/2015	QHSp	ZOPICLONE TAB 7.5 mg	7.5 mg = 1 tab PO QHS PRN	7.5	1	RVH	RVH	ZOPIC7.5	2015-06-16	2015-06-17	7.5	7.5	1	1	0	1	2015-06-16	1	1	0	1	2015-06-16	2015-06-17		1	0	1	0		1	0	1		0	0	162
81	F	4/1/2015	4/1/2015	QHS	ZOPICLONE TAB 7.5 mg	3.75 mg = 0.5 tab PO QHS for 1 dose	3.75	0	RVH	RVH	ZOPIC7.5	2015-04-01	2015-04-01	3.75	3.75	1	0	1	0	2015-04-01	1	1	8	1	2015-04-01	2015-04-01		9	1	1	1	0	0	0	0.111111		0	0	163
86	M	8/7/2015	8/8/2015	qhs	ZOPICLONE TAB 5 mg	5 mg = 1 tab PO QHS	5	0	MGH	MGH	ZOPIC5	2015-08-07	2015-08-08	5	5	5	0	1	0	2015-08-07	1	1	0	5	2015-08-07	2015-08-10		3	0	1	1		0	0	1.66667		0	0	164
57	M	1/3/2016	1/3/2016	PRNCAC	ZOPICLONE TAB 7.5 mg		7.5	1			ZOPIC7.5	2016-01-03	2016-01-03	3.75	7.5	5	2	1	0	2016-01-03	1	1	0	5	2016-01-03	2016-01-05		2	0	0	0		0	0	2.5		0	0	165
81	M	12/6/2015	12/11/2015	QHS	ZOPICLONE TAB 7.5 mg	3.75 mg = 0.5 tab PO QHS	3.75	0	MGH	MGH	ZOPIC7.5	2015-12-06	2015-12-11	3.75	3.75	6	0	1	0	2015-12-06	1	1	2	6	2015-12-06	2015-12-11		7	0	1	1		0	0	0.857143		0	0	166
68	F	9/21/2015	9/22/2015	QHSp	ZOPICLONE TAB 7.5 mg	7.5 mg = 1 tab PO QHS PRN	7.5	1			ZOPIC7.5	2015-09-21	2015-09-22	7.5	7.5	30	30	0	1	2015-09-21	1	1	2	30	2015-09-21	2015-10-28	1	39	0	1	0		1	0	0.769231	1	1	1	167
70	M	7/15/2015	7/21/2015	QHSP	ZOPICLONE TAB 7.5 mg	3.75 mg = 0.5 tab PO/PT QHS PRN	3.75	1	MGH	MGH	ZOPIC7.5	2015-07-15	2015-07-21	3.75	3.75	3	3	0	1	2015-07-15	1	1	26	3	2015-07-15	2015-07-21	0	47	0	1	0	0	0	0	0.0638298	0	1	0	168
89	F	10/7/2015	10/8/2015	QHS	ZOPICLONE TAB 5 mg	5 mg = 1 tab PO QHS	5	0			ZOPIC5	2015-10-07	2015-10-08	5	5	1	0	1	0	2015-10-07	1	1	0	1	2015-10-07	2015-10-08		1	0	1	1		0	0	1		0	0	169
57	M	8/8/2015	8/14/2015	QHSP	ZOPICLONE TAB 7.5 mg	3.75 mg = 0.5 tab PO QHS PRN	3.75	1	MGH	MGH	ZOPIC7.5	2015-08-08	2015-08-14	3.75	3.75	3	3	0	1	2015-08-08	1	1	2	3	2015-08-08	2015-08-19	0	15	0	0	0		0	0	0.2		1	0	170
56	F	7/27/2015	7/27/2015	ONCE	ZOPICLONE TAB 7.5 mg	3.75 mg = 0.5 tab PO ONCE	3.75	1	MGH	MGH	ZOPIC7.5	2015-07-27	2015-07-27	3.75	3.75	1	1	0	1	2015-07-28	1	1	3	1	2015-07-27	2015-07-27		4	2	0	0	0	0	0	0.25		0	0	171
87	F	4/13/2015	4/13/2015	QHS	ZOPICLONE TAB 5 mg	2.5-5 mg = 0.5-1 tab PO QHS	2.5	0	MGH	MGH	ZOPIC5	2015-04-13	2015-04-13	2.5	2.5	1	0	1	0	2015-04-13	1	1	1	1	2015-04-13	2015-04-13		1	0	1	1		0	0	1		0	0	172
80	M	9/2/2015	9/9/2015	QHSP	ZOPICLONE TAB 7.5 mg	7.5 mg = 1 tab PO QHS PRN	7.5	1	MGH	MGH	ZOPIC7.5	2015-09-02	2015-09-09	7.5	7.5	1	1	0	1	2015-09-02	1	1	9	1	2015-09-02	2015-09-09	0	16	0	1	1	1	1	0	0.0625		1	0	173
91	F	3/24/2015	5/19/2015	QHSP	ZOPICLONE TAB 7.5 mg	7.5 mg = 1 tab PO QHS PRN	7.5	1	MGH	MGH	ZOPIC7.5	2015-03-24	2015-05-19	7.5	7.5	2	2	0	1	2015-03-24	1	1	12	2	2015-03-24	2015-05-19	0	68	0	1	1	1	1	0	0.0294118	0	1	0	174
65	M	5/28/2015	5/29/2015	QHS	ZOPICLONE TAB 7.5 mg	7.5 mg = 1 tab PO QHS	7.5	0	MGH	MGH	ZOPIC7.5	2015-05-28	2015-05-29	7.5	15	5	0	1	0	2015-05-28	1	1	1	5	2015-05-28	2015-05-29		2	0	1	0		1	1	2.5		0	0	175
63	F	10/29/2015	10/30/2015	QHS	ZOPICLONE TAB 7.5 mg	7.5 mg = 1 tab PO QHS	7.5	0	MGH	MGH	ZOPIC7.5	2015-10-29	2015-10-30	7.5	7.5	5	3	1	0	2015-10-30	1	1	0	5	2015-10-29	2015-11-13	0	15	2	0	0		0	0	0.333333		1	0	176
72	M	7/2/2015	7/21/2015	QHS	ZOPICLONE TAB 5 mg	2.5 mg = 0.5 tab PO QHS	2.5	0	MGH	MGH	ZOPIC5	2015-07-02	2015-07-21	2.5	2.5	20	0	1	0	2015-07-02	1	1	21	20	2015-07-02	2015-07-21	1	74	0	1	0	0	0	0	0.27027	0	1	1	177
73	F	12/13/2015	12/17/2015	QHSP	ZOPICLONE TAB 7.5 mg	7.5 mg = 1 tab PT QHS PRN	7.5	1	MGH	MGH	ZOPIC7.5	2015-12-13	2015-12-17	7.5	7.5	2	2	0	1	2015-12-13	1	1	4	2	2015-12-13	2015-12-17		8	0	1	0	1	1	0	0.25		0	0	178
64	M	1/30/2016	1/30/2016	PRNCAC	ZOPICLONE TAB 7.5 mg		7.5	1			ZOPIC7.5	2016-01-30	2016-01-30	7.5	7.5	1	1	0	1	2016-01-30	1	1	1	1	2016-01-30	2016-01-30		1	0	0	0		0	0	1		0	0	179
75	F	8/15/2015	8/20/2015	QHS	ZOPICLONE TAB 7.5 mg	7.5 mg = 1 tab PO QHS	7.5	0	RVH	RVH	ZOPIC7.5	2015-08-15	2015-08-20	7.5	7.5	6	0	1	0	2015-08-15	1	1	1	6	2015-08-15	2015-08-20		6	0	1	0		1	0	1		0	0	180
75	F	3/19/2016	3/21/2016	QHSP	ZOPICLONE TAB 5 mg	2.5-5 mg = 0.5-1 tab PO QHS PRN	2.5	1	MGH	MGH	ZOPIC5	2016-03-19	2016-03-21	2.5	2.5	2	2	0	1	2016-03-19	1	1	1	2	2016-03-19	2016-03-21		3	0	1	0		0	0	0.666667		0	0	181
83	M	10/25/2015	10/26/2015	qhsp	ZOPICLONE TAB 5 mg	5 mg = 1 tab PO QHS PRN	5	1			ZOPIC5	2015-10-25	2015-10-26	5	7.5	60	1	1	0	2015-10-25	1	1	41	60	2015-10-25	2015-12-19	1	104	0	1	1	1	1	0	0.576923	1	1	1	182
62	F	3/10/2016	3/10/2016	PRNCAC	ZOPICLONE TAB 7.5 mg		7.5	1			ZOPIC7.5	2016-03-10	2016-03-10	7.5	7.5	1	1	0	1	2016-03-10	1	1	0	1	2016-03-10	2016-03-10		2	0	0	0		0	0	0.5		0	0	183
76	M	8/19/2015	8/21/2015	QHS	ZOPICLONE TAB 5 mg	5 mg = 1 tab PO QHS	5	0	RVH	RVH	ZOPIC5	2015-08-19	2015-08-21	5	7.5	40	1	1	0	2015-08-19	1	1	0	40	2015-08-19	2015-10-03	1	46	0	1	0		1	0	0.869565	1	1	1	184
91	M	12/4/2015	12/5/2015	QHSP	ZOPICLONE TAB 7.5 mg	3.75 mg = 0.5 tab PO QHS PRN	3.75	1	MGH	MGH	ZOPIC7.5	2015-12-04	2015-12-05	3.75	7.5	2	2	0	1	2015-12-04	1	1	2	2	2015-12-04	2015-12-15	0	21	2	1	1		1	0	0.0952381	0	1	0	185
60	M	10/6/2015	10/6/2015	PRNCAC	ZOPICLONE TAB 7.5 mg		7.5	1			ZOPIC7.5	2015-10-06	2015-10-06	7.5	7.5	1	1	0	1	2015-10-06	1	1	1	1	2015-10-06	2015-10-06		1	0	0	0		0	0	1		0	0	186
65	M	1/4/2016	1/4/2016	PRNCAC	ZOPICLONE TAB 5 mg		5	1			ZOPIC5	2016-01-04	2016-01-04	5	5	1	1	0	1	2016-01-04	1	1	16	1	2016-01-04	2016-01-04	0	31	0	1	0	1	0	0	0.0322581	0	1	0	187
84	F	4/9/2015	4/25/2015	QHSP	ZOPICLONE TAB 7.5 mg	3.75 mg = 0.5 tab PO QHS PRN	3.75	1			ZOPIC7.5	2015-04-09	2015-04-25	3.75	3.75	42	15	1	0	2015-04-10	1	1	42	42	2015-04-09	2015-05-19	1	82	0	1	1	0	0	0	0.512195	1	1	1	188
60	F	7/16/2015	7/23/2015	QHSP	ZOPICLONE TAB 5 mg	5 mg = 1 tab PO QHS PRN	5	1	MGH	MGH	ZOPIC5	2015-07-16	2015-07-23	5	5	2	2	0	1	2015-07-17	1	1	0	2	2015-07-16	2015-07-23		7	0	0	0		0	0	0.285714		0	0	189
80	F	3/8/2016	4/6/2016	QHSp	ZOPICLONE TAB 5 mg	5 mg = 1 tab PO QHS PRN	5	1	RVH	RVH	ZOPIC5	2016-03-08	2016-04-06	5	5	10	10	0	1	2016-03-08	1	1	17	10	2016-03-08	2016-04-06	0	46	0	1	1	1	0	0	0.217391	0	1	0	190
57	M	6/15/2015	6/18/2015	qhsP	ZOPICLONE TAB 5 mg	5 mg = 1 tab PO QHS PRN	5	1	RVH	RVH	ZOPIC5	2015-06-15	2015-06-18	5	5	2	2	0	1	2015-06-16	1	1	4	2	2015-06-15	2015-06-18		7	0	0	0	1	0	0	0.285714		0	0	191
76	F	7/25/2015	8/19/2015	QHS	ZOPICLONE TAB 7.5 mg	3.75 mg = 0.5 tab PO QHS	3.75	0	RVH	RVH	ZOPIC7.5	2015-07-25	2015-08-19	3.75	3.75	27	0	1	0	2015-07-25	1	1	2	27	2015-07-25	2015-08-19	1	27	0	1	0		0	0	1	1	1	1	192
75	M	8/16/2015	8/16/2015	qhs	ZOPICLONE TAB 5 mg	5 mg = 1 tab PO QHS for 1 dose	5	0	RVH	RVH	ZOPIC5	2015-08-16	2015-08-16	5	7.5	4	3	1	0	2015-08-16	1	1	2	4	2015-08-16	2015-08-23		11	0	1	0		1	0	0.363636		1	0	193
57	M	8/16/2015	9/7/2015	QHSP	ZOPICLONE TAB 7.5 mg	7.5 mg = 1 tab PO QHS PRN	7.5	1	RVH	RVH	ZOPIC7.5	2015-08-16	2015-09-07	7.5	7.5	6	6	0	1	2015-08-16	1	1	8	6	2015-08-16	2015-09-07	0	115	0	0	0	1	0	0	0.0521739	0	1	0	194
60	M	11/3/2015	11/4/2015	QHSP	ZOPICLONE TAB 7.5 mg	7.5 mg = 1 tab PO QHS PRN	7.5	1			ZOPIC7.5	2015-11-03	2015-11-04	7.5	7.5	1	1	0	1	2015-11-03	1	1	0	1	2015-11-03	2015-11-04		1	0	0	0		0	0	1		0	0	195
82	M	4/15/2015	4/15/2015	QHSP	ZOPICLONE TAB 7.5 mg	7.5 mg = 1 tab PO QHS PRN	7.5	1	MGH	MGH	ZOPIC7.5	2015-04-15	2015-04-15	7.5	7.5	2	2	0	1	2015-04-15	1	1	1	2	2015-04-15	2015-04-15		1	0	1	1		1	0	2		0	0	196
71	M	12/13/2015	12/30/2015	QHSP	ZOPICLONE TAB 7.5 mg	7.5 mg = 1 tab PO QHS PRN	7.5	1	MGH	MGH	ZOPIC7.5	2015-12-13	2015-12-30	7.5	7.5	2	2	0	1	2015-12-13	1	1	24	2	2015-12-13	2015-12-30	0	41	0	1	0	1	1	0	0.0487805	0	1	0	197
75	M	4/6/2015	4/6/2015	PRNCAC	ZOPICLONE TAB 7.5 mg		7.5	1			ZOPIC7.5	2015-04-06	2015-04-06	7.5	7.5	1	1	0	1	2015-04-06	1	1	1	1	2015-04-06	2015-04-06		2	0	1	0		1	0	0.5		0	0	198
70	F	12/4/2015	12/9/2015	QHSP	ZOPICLONE TAB 7.5 mg	7.5 mg = 1 tab PT QHS PRN	7.5	1	MGH	MGH	ZOPIC7.5	2015-12-04	2015-12-09	7.5	7.5	1	1	0	1	2015-12-04	1	1	2	1	2015-12-04	2015-12-09		7	0	1	0		1	0	0.142857		0	0	199
53	F	6/5/2015	6/9/2015	QHSP	ZOPICLONE TAB 7.5 mg	7.5 mg = 1 tab PO QHS PRN	7.5	1			ZOPIC7.5	2015-06-05	2015-06-09	7.5	7.5	6	6	0	1	2015-06-05	1	1	0	6	2015-06-05	2015-06-09		4	1	0	0		0	0	1.5		0	0	200
77	M	1/15/2016	1/15/2016	PRNCAC	ZOPICLONE TAB 7.5 mg		7.5	1			ZOPIC7.5	2016-01-15	2016-01-15	7.5	7.5	1	1	0	1	2016-01-15	1	1	1	1	2016-01-15	2016-01-15		1	0	1	0		1	0	1		0	0	201
63	M	4/19/2015	4/24/2015	QHSP	ZOPICLONE TAB 7.5 mg	7.5 mg = 1 tab PO QHS PRN	7.5	1	MGH	MGH	ZOPIC7.5	2015-04-19	2015-04-24	7.5	7.5	1	1	0	1	2015-04-19	1	1	4	1	2015-04-19	2015-04-24		7	0	0	0	1	0	0	0.142857		0	0	202
69	F	10/20/2015	10/26/2015	QHS	ZOPICLONE TAB 7.5 mg	7.5 mg = 1 tab PO QHS	7.5	0	MGH	MGH	ZOPIC7.5	2015-10-20	2015-10-26	7.5	7.5	7	0	1	0	2015-10-20	1	1	1	7	2015-10-20	2015-10-26		7	0	1	0		1	0	1		0	0	203
65	M	10/28/2015	10/30/2015	QHSP	ZOPICLONE TAB 7.5 mg	7.5 mg = 1 tab PO QHS PRN	7.5	1			ZOPIC7.5	2015-10-28	2015-10-30	7.5	7.5	2	2	0	1	2015-10-28	1	1	0	2	2015-10-28	2015-10-30		2	0	1	0		1	0	1		0	0	204
84	F	3/17/2016	3/19/2016	QHSp	ZOPICLONE TAB 7.5 mg	3.75 mg = 0.5 tab PO QHS PRN	3.75	1			ZOPIC7.5	2016-03-17	2016-03-19	3.75	3.75	1	1	0	1	2016-03-17	1	1	0	1	2016-03-17	2016-03-19		2	0	1	1		0	0	0.5		0	0	205
80	M	4/4/2015	4/6/2015	QHSp	ZOPICLONE TAB 7.5 mg	TAKE 1 TABLET BY MOUTH ONCE DAILY AT BEDTIME IF NEEDED	7.5	1	RVH	RVH	ZOPIC7.5	2015-04-04	2015-04-06	7.5	7.5	2	2	0	1	2015-04-04	1	1	234	2	2015-04-04	2015-04-10	0	246	0	1	1	1	1	0	0.00813008	0	1	0	206
63	F	12/3/2015	12/4/2015	QHS	ZOPICLONE TAB 7.5 mg	7.5 mg = 1 tab PO QHS	7.5	0	RVH	RVH	ZOPIC7.5	2015-12-03	2015-12-04	7.5	7.5	2	0	1	0	2015-12-03	1	1	3	2	2015-12-03	2015-12-04		4	0	0	0	1	0	0	0.5		0	0	207
73	F	7/16/2015	7/19/2015	QHSP	ZOPICLONE TAB 7.5 mg	7.5 mg = 1 tab PO QHS PRN	7.5	1	MGH	MGH	ZOPIC7.5	2015-07-16	2015-07-19	7.5	7.5	2	2	0	1	2015-07-16	1	1	10	2	2015-07-16	2015-08-04	0	35	0	1	0	1	1	0	0.0571429	0	1	0	208
78	M	4/19/2015	4/20/2015	qhsp	ZOPICLONE TAB 5 mg	5 mg = 1 tab PO QHS PRN	5	1	RVH	RVH	ZOPIC5	2015-04-19	2015-04-20	5	5	2	2	0	1	2015-04-19	1	1	3	2	2015-04-19	2015-04-20	0	30	1	1	0	1	0	0	0.0666667	0	1	0	209
60	F	3/7/2016	3/8/2016	QHSP	ZOPICLONE TAB 7.5 mg	7.5 mg = 1 tab PO QHS PRN	7.5	1	MGH	MGH	ZOPIC7.5	2016-03-07	2016-03-08	7.5	7.5	1	1	0	1	2016-03-08	1	1	0	1	2016-03-07	2016-03-08		1	0	0	0		0	0	1		0	0	210
60	F	7/23/2015	7/27/2015	QHS	ZOPICLONE TAB 7.5 mg	7.5 mg = 1 tab PO QHS	7.5	0	RVH	RVH	ZOPIC7.5	2015-07-23	2015-07-27	7.5	7.5	3	0	1	0	2015-07-23	1	1	16	3	2015-07-23	2015-07-27	0	29	0	0	0	1	0	0	0.103448	0	1	0	211
95	F	10/3/2015	10/6/2015	QHS	ZOPICLONE TAB 7.5 mg	3.75 mg = 0.5 tab PO QHS	3.75	0	MGH	MGH	ZOPIC7.5	2015-10-03	2015-10-06	3.75	3.75	4	0	1	0	2015-10-03	1	1	0	4	2015-10-03	2015-10-06		3	0	1	1		0	0	1.33333		0	0	212
87	F	3/5/2016	3/6/2016	QHS	ZOPICLONE TAB 5 mg	5 mg = 1 tab PO QHS	5	0			ZOPIC5	2016-03-05	2016-03-06	5	5	3	0	1	0	2016-03-05	1	1	0	3	2016-03-05	2016-03-06		1	0	1	1		0	0	3		0	0	213
55	M	12/15/2015	12/16/2015	QHSP	ZOPICLONE TAB 7.5 mg	7.5 mg = 1 tab PO QHS PRN	7.5	1	MGH	MGH	ZOPIC7.5	2015-12-15	2015-12-16	7.5	7.5	1	1	0	1	2015-12-15	1	1	0	1	2015-12-15	2015-12-16		1	0	0	0		0	0	1		0	0	214
87	F	12/5/2015	12/10/2015	QHSp	ZOPICLONE TAB 7.5 mg	7.5 mg = 1 tab PO QHS PRN	7.5	1			ZOPIC7.5	2015-12-05	2015-12-10	7.5	7.5	5	5	0	1	2015-12-05	1	1	0	5	2015-12-05	2015-12-10		5	0	1	1		1	0	1		0	0	215
88	F	9/22/2015	9/23/2015	QHS	ZOPICLONE TAB 5 mg	5 mg = 1 tab PO QHS	5	0			ZOPIC5	2015-09-22	2015-09-23	5	5	1	0	1	0	2015-09-22	1	1	0	1	2015-09-22	2015-09-23		1	0	1	1		0	0	1		0	0	216
65	M	6/28/2015	6/28/2015	PRNCAC	ZOPICLONE TAB 5 mg		5	1			ZOPIC5	2015-06-28	2015-06-28	5	5	1	1	0	1	2015-06-28	1	1	2	1	2015-06-28	2015-06-28	0	103	0	1	0		0	0	0.00970874	0	1	0	217
68	F	9/13/2015	9/14/2015	QHSP	ZOPICLONE TAB 5 mg	5 mg = 1 tab PO QHS PRN	5	1	MGH	MGH	ZOPIC5	2015-09-13	2015-09-14	5	5	1	1	0	1	2015-09-13	1	1	0	1	2015-09-13	2015-09-14		1	0	1	0		0	0	1		0	0	218
56	F	7/15/2015	7/16/2015	QHS	ZOPICLONE TAB 7.5 mg	7.5 mg = 1 tab PO QHS	7.5	0	MGH	MGH	ZOPIC7.5	2015-07-15	2015-07-16	7.5	7.5	2	0	1	0	2015-07-15	1	1	0	2	2015-07-15	2015-07-16		1	0	0	0		0	0	2		0	0	219
78	M	5/11/2015	5/13/2015	QHSP	ZOPICLONE TAB 5 mg	5 mg = 1 tab PO QHS PRN	5	1	MGH	MGH	ZOPIC5	2015-05-11	2015-05-13	5	5	1	1	0	1	2015-05-11	1	1	1	1	2015-05-11	2015-05-13		3	0	1	0		0	0	0.333333		0	0	220
66	M	7/24/2015	7/29/2015	QHSP	ZOPICLONE TAB 7.5 mg	3.75 mg = 0.5 tab PO QHS PRN	3.75	1	MGH	MGH	ZOPIC7.5	2015-07-24	2015-07-29	3.75	3.75	1	1	0	1	2015-07-24	1	1	28	1	2015-07-24	2015-07-29	0	33	0	1	0	0	0	0	0.030303	0	1	0	221
71	M	5/21/2015	5/23/2015	QHSP	ZOPICLONE TAB 7.5 mg	7.5 mg = 1 tab PO QHS PRN	7.5	1	MGH	MGH	ZOPIC7.5	2015-05-21	2015-05-23	7.5	7.5	3	3	0	1	2015-05-21	1	1	14	3	2015-05-21	2015-05-24	0	17	0	1	0	1	1	0	0.176471		1	0	222
64	M	4/29/2015	5/8/2015	QHS	ZOPICLONE TAB 7.5 mg	3.75 mg = 0.5 tab PO QHS	3.75	0	RVH	RVH	ZOPIC7.5	2015-04-29	2015-05-08	3.75	3.75	10	0	1	0	2015-04-29	1	1	2	10	2015-04-29	2015-05-08		11	0	0	0		0	0	0.909091		1	0	223
56	F	5/8/2015	5/10/2015	QHS	ZOPICLONE TAB 7.5 mg	7.5 mg = 1 tab PO QHS	7.5	0	MGH	MGH	ZOPIC7.5	2015-05-08	2015-05-10	7.5	7.5	4	1	1	0	2015-05-08	1	1	0	4	2015-05-08	2015-05-10		2	0	0	0		0	0	2		0	0	224
81	F	11/3/2015	11/5/2015	QHS	ZOPICLONE TAB 7.5 mg	7.5 mg = 1 tab PO QHS	7.5	0	MGH	MGH	ZOPIC7.5	2015-11-03	2015-11-05	7.5	7.5	2	0	1	0	2015-11-04	1	1	0	2	2015-11-03	2015-11-05		1	0	1	1		1	0	2		0	0	225
89	F	7/16/2015	7/16/2015	ONCE	ZOPICLONE TAB 7.5 mg	7.5 mg = 1 tab PO ONCE	7.5	1	MGH	MGH	ZOPIC7.5	2015-07-16	2015-07-16	7.5	7.5	3	3	0	1	2015-07-16	1	1	0	3	2015-07-16	2015-07-23		7	2	1	1		1	0	0.428571		0	0	226
67	M	2/18/2016	2/19/2016	QHSP	ZOPICLONE TAB 7.5 mg	7.5 mg = 1 tab PO/PT QHS PRN	7.5	1	MGH	MGH	ZOPIC7.5	2016-02-18	2016-02-19	7.5	7.5	20	2	1	0	2016-02-18	1	1	93	20	2016-02-18	2016-03-23	1	127	0	1	0	1	1	0	0.15748	0	1	1	227
51	F	12/4/2015	12/4/2015	QHS	ZOPICLONE TAB 7.5 mg	7.5 mg = 1 tab PO QHS	7.5	0	MGH	MGH	ZOPIC7.5	2015-12-04	2015-12-04	7.5	7.5	1	0	1	0	2015-12-04	1	1	0	1	2015-12-04	2015-12-04		0	0	0	0		0	0			0	0	228
57	M	10/10/2015	10/19/2015	QHS	ZOPICLONE TAB 5 mg	5 mg = 1 tab PT QHS	5	0	RVH	RVH	ZOPIC5	2015-10-10	2015-10-19	5	5	10	0	1	0	2015-10-11	1	1	10	10	2015-10-10	2015-10-19	0	19	0	0	0	1	0	0	0.526316		1	0	229
70	F	4/16/2015	4/17/2015	QHSP	ZOPICLONE TAB 7.5 mg	7.5 mg = 1 tab PO QHS PRN	7.5	1	RVH	RVH	ZOPIC7.5	2015-04-16	2015-04-17	7.5	7.5	1	1	0	1	2015-04-16	1	1	0	1	2015-04-16	2015-04-17		7	0	1	0		1	0	0.142857		0	0	230
77	M	5/23/2015	5/23/2015	PRNCAC	ZOPICLONE TAB 7.5 mg		7.5	1			ZOPIC7.5	2015-05-23	2015-05-23	7.5	7.5	1	1	0	1	2015-05-23	1	1	1	1	2015-05-23	2015-05-23		1	0	1	0		1	0	1		0	0	231
53	F	9/21/2015	9/21/2015	PRNCAC	ZOPICLONE TAB 7.5 mg		7.5	1			ZOPIC7.5	2015-09-21	2015-09-21	7.5	7.5	1	1	0	1	2015-09-21	1	1	0	1	2015-09-21	2015-09-21		1	0	0	0		0	0	1		0	0	232
58	F	3/29/2015	4/13/2015	QHS	ZOPICLONE TAB 7.5 mg	7.5 mg = 1 tab PO QHS	7.5	0	MGH	MGH	ZOPIC7.5	2015-03-29	2015-04-13	7.5	7.5	17	2	1	0	2015-03-30	1	1	0	17	2015-03-29	2015-04-27	1	44	0	0	0		0	0	0.386364	0	1	1	233
81	M	8/17/2015	8/21/2015	qhs	ZOPICLONE TAB 5 mg	5 mg = 1 tab PO QHS	5	0	RVH	RVH	ZOPIC5	2015-08-17	2015-08-21	5	7.5	10	0	1	0	2015-08-17	1	1	5	10	2015-08-17	2015-08-25		13	0	1	1	1	1	0	0.769231		1	0	234
75	M	7/17/2015	8/10/2015	QHSp	ZOPICLONE TAB 7.5 mg	7.5 mg = 1 tab PO QHS PRN	7.5	1	RVH	RVH	ZOPIC7.5	2015-07-17	2015-08-10	7.5	7.5	23	23	0	1	2015-07-18	1	1	4	23	2015-07-17	2015-08-10	1	28	0	1	0	1	1	0	0.821429	1	1	1	235
82	M	12/4/2015	12/8/2015	QHSP	ZOPICLONE TAB 7.5 mg	3.75 mg = 0.5 tab PO QHS PRN for 10 days	3.75	1			ZOPIC7.5	2015-12-04	2015-12-08	3.75	5	20	6	1	0	2015-12-07	1	1	6	20	2015-12-04	2015-12-25	1	27	1	1	1	0	0	0	0.740741	0	1	1	236
68	F	11/29/2015	11/29/2015	GIVEN	ZOPICLONE TAB 7.5 mg	3.75 mg = 0.5 tab PO ONCE (*** GIVEN ***)	3.75	1	MGH	MGH	ZOPIC7.5	2015-11-29	2015-11-29	3.75	3.75	1	1	0	1	2015-11-30	1	1	33	1	2015-11-29	2015-11-29	0	39	2	1	0	0	0	0	0.025641	0	1	0	237
79	M	1/8/2016	2/12/2016	QHSP	ZOPICLONE TAB 7.5 mg	7.5 mg = 1 tab PO QHS PRN	7.5	1	MGH	MGH	ZOPIC7.5	2016-01-08	2016-02-12	7.5	7.5	3	3	0	1	2016-01-08	1	1	1	3	2016-01-08	2016-02-17	0	41	2	1	0		1	0	0.0731707	0	1	0	238
54	M	11/29/2015	11/30/2015	QHSP	ZOPICLONE TAB 5 mg	5-7.5 mg =1- 1.5 tab PO QHS PRN	7.5	1	MGH	MGH	ZOPIC5	2015-11-29	2015-11-30	7.5	7.5	1	1	0	1	2015-11-29	1	1	0	1	2015-11-29	2015-11-30		1	0	0	0		0	0	1		0	0	239
86	M	5/5/2015	5/6/2015	qhsP	ZOPICLONE TAB 5 mg	5 mg = 1 tab PO QHS PRN	5	1	RVH	RVH	ZOPIC5	2015-05-05	2015-05-06	5	5	1	1	0	1	2015-05-05	1	1	0	1	2015-05-05	2015-05-06		1	0	1	1		0	0	1		0	0	240
57	M	11/29/2015	11/29/2015	PRNCAC	ZOPICLONE TAB 7.5 mg		7.5	1			ZOPIC7.5	2015-11-29	2015-11-29	7.5	7.5	1	1	0	1	2015-11-29	1	1	5	1	2015-11-29	2015-11-29		6	0	0	0	1	0	0	0.166667		0	0	241
88	M	4/12/2015	4/12/2015	QHS	ZOPICLONE TAB 7.5 mg	7.5 mg = 1 tab PO QHS	7.5	0	MGH	MGH	ZOPIC7.5	2015-04-12	2015-04-12	7.5	7.5	1	0	1	0	2015-04-12	1	1	1	1	2015-04-12	2015-04-12		1	0	1	1		1	0	1		0	0	242
87	M	9/2/2015	9/5/2015	QHSP	ZOPICLONE TAB 5 mg	5 mg = 1 tab PO QHS PRN	5	1	MGH	MGH	ZOPIC5	2015-09-02	2015-09-05	5	5	2	2	0	1	2015-09-02	1	1	3	2	2015-09-02	2015-09-05		6	2	1	1	1	0	0	0.333333		0	0	243
62	F	1/19/2016	1/19/2016	PRNCAC	ZOPICLONE TAB 7.5 mg		7.5	1			ZOPIC7.5	2016-01-19	2016-01-19	7.5	7.5	1	1	0	1	2016-01-19	1	1	0	1	2016-01-19	2016-01-19		1	0	0	0		0	0	1		0	0	244
54	F	4/20/2015	4/22/2015	QHSP	ZOPICLONE TAB 7.5 mg	7.5 mg = 1 tab PO QHS PRN	7.5	1	MGH	MGH	ZOPIC7.5	2015-04-20	2015-04-22	7.5	7.5	1	1	0	1	2015-04-20	1	1	0	1	2015-04-20	2015-04-22		2	0	0	0		0	0	0.5		0	0	245
85	M	3/24/2015	4/1/2015	QHS	ZOPICLONE TAB 7.5 mg	3.75 mg = 0.5 tab PO QHS	3.75	0	RVH	RVH	ZOPIC7.5	2015-03-24	2015-04-01	3.75	3.75	10	0	1	0	2015-03-24	1	1	0	10	2015-03-24	2015-04-01		8	0	1	1		0	0	1.25		0	0	246
66	M	6/28/2015	7/5/2015	QHSp	ZOPICLONE TAB 7.5 mg	7.5 mg = 1 tab PO QHS PRN	7.5	1			ZOPIC7.5	2015-06-28	2015-07-05	7.5	7.5	9	9	0	1	2015-06-28	1	1	0	9	2015-06-28	2015-07-05		7	0	1	0		1	0	1.28571		0	0	247
59	M	11/24/2015	11/24/2015	QHS	ZOPICLONE TAB 7.5 mg	7.5 mg = 1 tab PO QHS	7.5	0	MGH	MGH	ZOPIC7.5	2015-11-24	2015-11-24	7.5	7.5	1	0	1	0	2015-11-24	1	1	0	1	2015-11-24	2015-11-24		0	0	0	0		0	0			0	0	248
60	M	2/25/2016	2/26/2016	QHS	ZOPICLONE TAB 7.5 mg	7.5 mg = 1 tab PO QHS	7.5	0	RVH	RVH	ZOPIC7.5	2016-02-25	2016-02-26	7.5	7.5	2	0	1	0	2016-02-25	1	1	0	2	2016-02-25	2016-02-26		1	0	0	0		0	0	2		0	0	249
89	M	2/27/2016	3/16/2016	QHS	ZOPICLONE TAB 7.5 mg	3.75 mg = 0.5 tab PO QHS	3.75	0	MGH	MGH	ZOPIC7.5	2016-02-27	2016-03-16	3.75	3.75	19	0	1	0	2016-02-27	1	1	1	19	2016-02-27	2016-03-16	1	19	0	1	1		0	0	1		1	1	250
77	M	9/17/2015	9/29/2015	QHS	ZOPICLONE TAB 5 mg	10 mg = 2 tab PO QHS	10	0	MGH	MGH	ZOPIC5	2015-09-17	2015-09-29	10	10	15	0	1	0	2015-09-17	1	1	0	15	2015-09-17	2015-09-29	1	56	0	1	0		1	1	0.267857	0	1	1	251
68	F	10/6/2015	10/9/2015	QHSP	ZOPICLONE TAB 7.5 mg	7.5 mg = 1 tab PO QHS PRN	7.5	1	MGH	MGH	ZOPIC7.5	2015-10-06	2015-10-09	7.5	7.5	1	1	0	1	2015-10-06	1	1	0	1	2015-10-06	2015-10-09		3	0	1	0		1	0	0.333333		0	0	252
75	M	6/18/2015	6/21/2015	QHS	ZOPICLONE TAB 7.5 mg	7.5 mg = 1 tab PO QHS	7.5	0	RVH	RVH	ZOPIC7.5	2015-06-18	2015-06-21	7.5	7.5	4	0	1	0	2015-06-18	1	1	11	4	2015-06-18	2015-06-21	0	14	1	1	0	1	1	0	0.285714		1	0	253
69	M	11/11/2015	11/12/2015	QHSP	ZOPICLONE TAB 7.5 mg	3.75 mg = 0.5 tab PO QHS PRN	3.75	1	MGH	MGH	ZOPIC7.5	2015-11-11	2015-11-12	3.75	3.75	1	1	0	1	2015-11-11	1	1	0	1	2015-11-11	2015-11-12		1	0	1	0		0	0	1		0	0	254
82	F	6/13/2015	6/14/2015	qhs	ZOPICLONE TAB 5 mg	5 mg = 1 tab PO QHS	5	0			ZOPIC5	2015-06-13	2015-06-14	5	5	1	0	1	0	2015-06-13	1	1	0	1	2015-06-13	2015-06-14		1	0	1	1		0	0	1		0	0	255
32	M	12/31/2015	1/8/2016	QHSp	ZOPICLONE TAB 5 mg	5 mg = 1 tab PO QHS PRN	5	1	RVH	RVH	ZOPIC5	2015-12-31	2016-01-08	5	5	1	1	0	1	2015-12-31	1	1	1	1	2015-12-31	2016-01-08		9	0	0	0		0	0	0.111111		0	0	256
92	F	10/20/2015	10/20/2015	QHS	ZOPICLONE TAB 7.5 mg	3.75 mg = 0.5 tab PO QHS	3.75	0	MGH	MGH	ZOPIC7.5	2015-10-20	2015-10-20	3.75	3.75	1	0	1	0	2015-10-20	1	1	8	1	2015-10-20	2015-10-20	0	31	2	1	1	0	0	0	0.0322581	0	1	0	257
83	M	5/25/2015	5/25/2015	PRNCAC	ZOPICLONE TAB 7.5 mg		7.5	1			ZOPIC7.5	2015-05-25	2015-05-25	7.5	7.5	8	8	0	1	2015-05-25	1	1	0	8	2015-05-25	2015-06-01		7	0	1	1		1	0	1.14286		0	0	258
49	F	4/28/2015	4/29/2015	QHS	ZOPICLONE TAB 7.5 mg	15 mg = 2 tab PO QHS for 24 hours	15	0	MGH	MGH	ZOPIC7.5	2015-04-28	2015-04-29	15	15	2	1	1	0	2015-04-28	1	1	1	2	2015-04-28	2015-04-29		1	0	0	0		1	1	2		0	0	259
53	M	2/9/2016	2/12/2016	QHSP	ZOPICLONE TAB 7.5 mg	3.75 mg = 0.5 tab PO QHS PRN	3.75	1	MGH	MGH	ZOPIC7.5	2016-02-09	2016-02-12	3.75	3.75	1	1	0	1	2016-02-09	1	1	2	1	2016-02-09	2016-02-12		5	2	0	0		0	0	0.2		0	0	260
69	F	9/14/2015	9/14/2015	PRNCAC	ZOPICLONE TAB 7.5 mg		7.5	1			ZOPIC7.5	2015-09-14	2015-09-14	7.5	7.5	1	1	0	1	2015-09-14	1	1	1	1	2015-09-14	2015-09-14		1	0	1	0		1	0	1		0	0	261
53	F	1/14/2016	1/15/2016	QHSP	ZOPICLONE TAB 7.5 mg	7.5 mg = 1 tab PO QHS PRN	7.5	1			ZOPIC7.5	2016-01-14	2016-01-15	7.5	7.5	1	1	0	1	2016-01-14	1	1	2	1	2016-01-14	2016-01-15		3	0	0	0		0	0	0.333333		0	0	262
59	F	9/15/2015	9/22/2015	QHS	ZOPICLONE TAB 7.5 mg	7.5 mg = 1 tab PO QHS	7.5	0	MGH	MGH	ZOPIC7.5	2015-09-15	2015-09-22	7.5	7.5	9	0	1	0	2015-09-15	1	1	0	9	2015-09-15	2015-09-22		7	0	0	0		0	0	1.28571		0	0	263
51	M	11/11/2015	11/11/2015	QHS	ZOPICLONE TAB 7.5 mg	7.5 mg = 1 tab PO QHS	7.5	0	RVH	RVH	ZOPIC7.5	2015-11-11	2015-11-11	7.5	7.5	1	0	1	0	2015-11-11	1	1	1	1	2015-11-11	2015-11-11		2	0	0	0		0	0	0.5		0	0	264
72	M	11/5/2015	11/6/2015	QHS	ZOPICLONE TAB 7.5 mg	7.5 mg = 1 tab PO QHS	7.5	0	RVH	RVH	ZOPIC7.5	2015-11-05	2015-11-06	7.5	7.5	1	0	1	0	2015-11-06	1	1	0	1	2015-11-05	2015-11-06		1	0	1	0		1	0	1		0	0	265
98	F	5/3/2015	5/3/2015	ONCE	ZOPICLONE TAB 7.5 mg	3.75 mg = 0.5 tab PO ONCE	3.75	1	MGH	MGH	ZOPIC7.5	2015-05-03	2015-05-03	3.75	3.75	2	2	0	1	2015-05-03	1	1	8	2	2015-05-03	2015-05-12	0	17	2	1	1	0	0	0	0.117647		1	0	266
76	F	11/2/2015	11/2/2015	PRNCAC	ZOPICLONE TAB 7.5 mg		7.5	1			ZOPIC7.5	2015-11-02	2015-11-02	7.5	7.5	3	1	1	0	2015-11-02	1	1	0	3	2015-11-02	2015-11-05		3	0	1	0		1	0	1		0	0	267
68	M	10/6/2015	10/6/2015	PRNCAC	ZOPICLONE TAB 7.5 mg		7.5	1			ZOPIC7.5	2015-10-06	2015-10-06	7.5	7.5	1	1	0	1	2015-10-06	1	1	5	1	2015-10-06	2015-10-06		10	0	1	0	1	1	0	0.1		0	0	268
53	F	6/12/2015	6/17/2015	QHSP	ZOPICLONE TAB 7.5 mg	3.75 mg = 0.5 tab PO QHS PRN	3.75	1	RVH	RVH	ZOPIC7.5	2015-06-12	2015-06-17	3.75	3.75	8	8	0	1	2015-06-12	1	1	2	8	2015-06-12	2015-06-17		7	0	0	0		0	0	1.14286		0	0	269
58	F	12/31/2015	12/31/2015	PRNCAC	ZOPICLONE TAB 7.5 mg		7.5	1			ZOPIC7.5	2015-12-31	2015-12-31	7.5	7.5	3	3	0	1	2015-12-31	1	1	0	3	2015-12-31	2016-01-04		6	0	0	0		0	0	0.5		0	0	270
66	M	10/29/2015	10/30/2015	QHS	ZOPICLONE TAB 7.5 mg	7.5 mg = 1 tab PO QHS	7.5	0			ZOPIC7.5	2015-10-29	2015-10-30	7.5	7.5	1	0	1	0	2015-10-29	1	1	0	1	2015-10-29	2015-10-30		1	0	1	0		1	0	1		0	0	271
93	M	1/11/2016	2/17/2016	QHSP	ZOPICLONE TAB 7.5 mg	7.5 mg = 1 tab PO QHS PRN	7.5	1	MGH	MGH	ZOPIC7.5	2016-01-11	2016-02-17	7.5	7.5	4	4	0	1	2016-01-11	1	1	42	4	2016-01-11	2016-02-17	0	79	0	1	1	1	1	0	0.0506329	0	1	0	272
62	M	3/4/2016	3/4/2016	PRNCAC	ZOPICLONE TAB 7.5 mg		7.5	1			ZOPIC7.5	2016-03-04	2016-03-04	7.5	7.5	16	16	0	1	2016-03-04	1	1	14	16	2016-03-04	2016-04-14	1		0	0	0	1	0	0		0	1	1	273
80	F	3/13/2016	3/13/2016	QHS	ZOPICLONE TAB 7.5 mg	7.5 mg = 1 tab PO QHS	7.5	0	MGH	MGH	ZOPIC7.5	2016-03-13	2016-03-13	7.5	7.5	2	1	1	0	2016-03-13	1	1	1	2	2016-03-13	2016-03-13		1	0	1	1		1	0	2		0	0	274
70	M	7/23/2015	7/25/2015	QHS	ZOPICLONE TAB 7.5 mg	7.5 mg = 1 tab PO QHS	7.5	0	RVH	RVH	ZOPIC7.5	2015-07-23	2015-07-25	7.5	7.5	31	2	1	0	2015-07-23	1	1	0	31	2015-07-23	2015-08-26	1	34	0	1	0		1	0	0.911765	1	1	1	275
68	F	4/1/2015	4/1/2015	PRNCAC	ZOPICLONE TAB 5 mg		5	1			ZOPIC5	2015-04-01	2015-04-01	5	5	3	3	0	1	2015-04-01	1	1	0	3	2015-04-01	2015-04-10		9	0	1	0		0	0	0.333333		0	0	276
61	M	12/31/2015	12/31/2015	PRNCAC	ZOPICLONE TAB 7.5 mg		7.5	1			ZOPIC7.5	2015-12-31	2015-12-31	7.5	7.5	1	1	0	1	2015-12-31	1	1	1	1	2015-12-31	2015-12-31		1	0	0	0		0	0	1		0	0	277
66	F	3/17/2015	4/17/2015	QHS	ZOPICLONE TAB 7.5 mg	7.5 mg = 1 tab PO QHS	7.5	0	MGH	MGH	ZOPIC7.5	2015-03-17	2015-04-17	7.5	7.5	32	0	1	0	2015-03-17	1	1	4	32	2015-03-17	2015-04-17	1	35	0	1	0	1	1	0	0.914286	1	1	1	278
46	F	2/1/2016	2/2/2016	QHSP	ZOPICLONE TAB 5 mg	5 mg = 1 tab PO QHS PRN	5	1	MGH	MGH	ZOPIC5	2016-02-01	2016-02-02	5	5	1	1	0	1	2016-02-01	1	1	0	1	2016-02-01	2016-02-02		1	0	0	0		0	0	1		0	0	279
60	F	1/25/2016	1/28/2016	QHSP	ZOPICLONE TAB 7.5 mg	7.5 mg = 1 tab PO QHS PRN	7.5	1	MGH	MGH	ZOPIC7.5	2016-01-25	2016-01-28	7.5	7.5	2	2	0	1	2016-01-25	1	1	0	2	2016-01-25	2016-01-28		3	0	0	0		0	0	0.666667		0	0	280
56	M	3/13/2016	3/13/2016	PRNCAC	ZOPICLONE TAB 5 mg		5	1			ZOPIC5	2016-03-13	2016-03-13	5	7.5	2	2	0	1	2016-03-13	1	1	7	2	2016-03-13	2016-03-15		9	0	0	0	1	0	0	0.222222		0	0	281
73	F	4/30/2015	5/2/2015	QHS	ZOPICLONE TAB 7.5 mg	3.75 mg = 0.5 tab PO QHS	3.75	0	RVH	RVH	ZOPIC7.5	2015-04-30	2015-05-02	3.75	7.5	7	0	1	0	2015-04-30	1	1	7	7	2015-04-30	2015-05-07	0	14	0	1	0	0	1	0	0.5		1	0	282
92	F	10/23/2015	10/23/2015	QHSP	ZOPICLONE TAB 7.5 mg	3.75-7.5 mg = 0.5-1 tab PO QHS PRN	7.5	1	MGH	MGH	ZOPIC7.5	2015-10-23	2015-10-23	7.5	7.5	3	3	0	1	2015-10-23	1	1	1	3	2015-10-23	2015-10-23		1	0	1	1		1	0	3		0	0	283
51	F	5/9/2015	5/10/2015	QHSP	ZOPICLONE TAB 7.5 mg	TAKE 1/2 TABLET ONCE DAILY AT BEDTIME IF NEEDED	3.75	1	MGH	MGH	ZOPIC7.5	2015-05-09	2015-05-10	3.75	3.75	2	2	0	1	2015-05-08	1	1	3	2	2015-05-08	2015-05-10		7	0	0	0	0	0	0	0.285714		0	0	284
58	F	3/4/2016	3/4/2016	PRNCAC	ZOPICLONE TAB 7.5 mg		7.5	1			ZOPIC7.5	2016-03-04	2016-03-04	7.5	7.5	1	1	0	1	2016-03-04	1	1	0	1	2016-03-04	2016-03-04		1	0	0	0		0	0	1		0	0	285
56	F	5/29/2015	5/29/2015	PRNCAC	ZOPICLONE TAB 5 mg		5	1			ZOPIC5	2015-05-29	2015-05-29	5	15	2	2	0	1	2015-05-29	1	1	0	2	2015-05-29	2015-05-31		2	0	0	0		1	1	1		0	0	286
56	F	3/28/2015	4/1/2015	QHS	ZOPICLONE TAB 7.5 mg	7.5 mg = 1 tab PO QHS	7.5	0	RVH	RVH	ZOPIC7.5	2015-03-28	2015-04-01	7.5	7.5	5	0	1	0	2015-03-28	1	1	7	5	2015-03-28	2015-04-01	0	15	0	0	0	1	0	0	0.333333		1	0	287
92	M	7/31/2015	8/4/2015	QHSP	ZOPICLONE TAB 7.5 mg	3.75 mg = 0.5 tab PO QHS PRN	3.75	1	MGH	MGH	ZOPIC7.5	2015-07-31	2015-08-04	3.75	3.75	2	2	0	1	2015-07-31	1	1	2	2	2015-07-31	2015-09-02	0	35	0	1	1		0	0	0.0571429	0	1	0	288
80	F	1/4/2016	1/14/2016	qhsp	ZOPICLONE TAB 5 mg	5 mg = 1 tab PO QHS PRN	5	1	MGH	MGH	ZOPIC5	2016-01-04	2016-01-14	5	5	1	1	0	1	2016-01-04	1	1	3	1	2016-01-04	2016-01-14		13	0	1	1	1	0	0	0.0769231		1	0	289
48	M	9/15/2015	9/15/2015	QHSP	ZOPICLONE TAB 5 mg	5 mg = 1 tab PO QHS PRN	5	1	MGH	MGH	ZOPIC5	2015-09-15	2015-09-15	5	5	1	1	0	1	2015-09-15	1	1	0	1	2015-09-15	2015-09-15		0	0	0	0		0	0			0	0	290
49	F	6/24/2015	6/24/2015	qhs	ZOPICLONE TAB 5 mg	5 mg = 1 tab PO QHS	5	0	MGH	MGH	ZOPIC5	2015-06-24	2015-06-24	5	5	2	1	1	0	2015-06-24	1	1	1	2	2015-06-24	2015-06-30		7	2	0	0		0	0	0.285714		0	0	291
85	F	4/13/2015	4/19/2015	QHS	ZOPICLONE TAB 7.5 mg	3.75 mg = 0.5 tab PO QHS	3.75	0			ZOPIC7.5	2015-04-13	2015-04-19	3.75	7.5	10	2	1	0	2015-04-14	1	1	26	10	2015-04-13	2015-04-24	0	88	0	1	1	0	1	0	0.113636	0	1	0	292
74	F	9/18/2015	9/24/2015	qhs	ZOPICLONE TAB 5 mg	5 mg = 1 tab PO QHS	5	0	MGH	MGH	ZOPIC5	2015-09-18	2015-09-24	5	5	6	0	1	0	2015-09-19	1	1	0	6	2015-09-18	2015-09-24		6	2	1	0		0	0	1		0	0	293
83	F	10/4/2015	10/4/2015	ONCE	ZOPICLONE TAB 7.5 mg	3.75 mg = 0.5 tab PO ONCE	3.75	1	MGH	MGH	ZOPIC7.5	2015-10-04	2015-10-04	3.75	3.75	1	1	0	1	2015-10-05	1	1	0	1	2015-10-04	2015-10-04		5	2	1	1		0	0	0.2		0	0	294
68	F	10/16/2015	10/20/2015	QHS	ZOPICLONE TAB 7.5 mg	3.75 mg = 0.5 tab PT QHS	3.75	0	RVH	RVH	ZOPIC7.5	2015-10-16	2015-10-20	3.75	7.5	27	19	1	0	2015-10-16	1	1	0	27	2015-10-16	2015-11-17	1	34	0	1	0		1	0	0.794118	1	1	1	295
53	M	12/25/2015	12/30/2015	QHSP	ZOPICLONE TAB 7.5 mg	7.5 mg = 1 tab PO QHS PRN	7.5	1	MGH	MGH	ZOPIC7.5	2015-12-25	2015-12-30	7.5	7.5	2	2	0	1	2015-12-26	1	1	1	2	2015-12-25	2015-12-30	0	15	0	0	0		0	0	0.133333		1	0	296
82	F	8/29/2015	9/17/2015	QHSP	ZOPICLONE TAB 5 mg	5 mg = 1 tab PO QHS PRN	5	1	MGH	MGH	ZOPIC5	2015-08-29	2015-09-17	5	5	1	1	0	1	2015-08-29	1	1	37	1	2015-08-29	2015-09-17	0	96	2	1	1	1	0	0	0.0104167	0	1	0	297
80	M	9/2/2015	9/4/2015	QHS	ZOPICLONE TAB 7.5 mg	7.5 mg = 1 tab PO QHS	7.5	0	RVH	RVH	ZOPIC7.5	2015-09-02	2015-09-04	7.5	7.5	4	0	1	0	2015-09-02	1	1	3	4	2015-09-02	2015-09-04		5	0	1	1	1	1	0	0.8		0	0	298
69	M	10/26/2015	10/26/2015	QHS	ZOPICLONE TAB 7.5 mg	7.5 mg = 1 tab PO QHS	7.5	0			ZOPIC7.5	2015-10-26	2015-10-26	7.5	7.5	6	0	1	0	2015-10-26	1	1	0	6	2015-10-26	2015-10-31		0	0	1	0		1	0			0	0	299
72	M	8/9/2015	8/18/2015	QHSp	ZOPICLONE TAB 7.5 mg	7.5 mg = 1 tab PO QHS PRN	7.5	1	RVH	RVH	ZOPIC7.5	2015-08-09	2015-08-18	7.5	7.5	8	8	0	1	2015-08-10	1	1	9	8	2015-08-09	2015-08-19	0	18	0	1	0	1	1	0	0.444444		1	0	300
86	F	4/10/2015	4/15/2015	qhs	ZOPICLONE TAB 5 mg	5 mg = 1 tab PO QHS	5	0	RVH	RVH	ZOPIC5	2015-04-10	2015-04-15	5	7.5	16	5	1	0	2015-04-10	1	1	0	16	2015-04-10	2015-04-24	1	14	0	1	1		1	0	1.14286		1	1	301
69	M	6/30/2015	7/3/2015	QHSp	ZOPICLONE TAB 7.5 mg	3.75 mg = 0.5 tab PO QHS PRN	3.75	1	RVH	RVH	ZOPIC7.5	2015-06-30	2015-07-03	3.75	3.75	2	2	0	1	2015-06-30	1	1	5	2	2015-06-30	2015-07-03		8	0	1	0	0	0	0	0.25		0	0	302
65	F	10/28/2015	11/2/2015	QHSP	ZOPICLONE TAB 7.5 mg	7.5 mg = 1 tab PO QHS PRN	7.5	1	MGH	MGH	ZOPIC7.5	2015-10-28	2015-11-02	7.5	7.5	2	2	0	1	2015-10-28	1	1	0	2	2015-10-28	2015-11-02		5	0	1	0		1	0	0.4		0	0	303
68	M	11/12/2015	11/12/2015	PRNCAC	ZOPICLONE TAB 7.5 mg		7.5	1			ZOPIC7.5	2015-11-12	2015-11-12	7.5	7.5	2	2	0	1	2015-11-12	1	1	3	2	2015-11-12	2015-11-15		6	0	1	0	1	1	0	0.333333		0	0	304
63	F	4/18/2015	4/18/2015	PRNCAC	ZOPICLONE TAB 5 mg		5	1			ZOPIC5	2015-04-18	2015-04-18	5	5	2	2	0	1	2015-04-18	1	1	0	2	2015-04-18	2015-04-18		1	0	0	0		0	0	2		0	0	305
74	M	9/16/2015	9/21/2015	qhsp	ZOPICLONE TAB 7.5 mg	7.5 mg = 1 tab PO QHS PRN	7.5	1	RVH	RVH	ZOPIC7.5	2015-09-16	2015-09-21	7.5	7.5	4	4	0	1	2015-09-17	1	1	3	4	2015-09-16	2015-09-21		10	0	1	0	1	1	0	0.4		0	0	306
69	M	6/30/2015	7/8/2015	QHSP	ZOPICLONE TAB 7.5 mg	7.5 mg = 1 tab PO QHS PRN	7.5	1	MGH	MGH	ZOPIC7.5	2015-06-30	2015-07-08	7.5	7.5	2	2	0	1	2015-06-30	1	1	1	2	2015-06-30	2015-07-08		9	0	1	0		1	0	0.222222		0	0	307
54	F	12/23/2015	12/28/2015	QHSP	ZOPICLONE TAB 7.5 mg	3.75 mg = 0.5 tab PO QHS PRN	3.75	1	MGH	MGH	ZOPIC7.5	2015-12-23	2015-12-28	3.75	3.75	2	2	0	1	2015-12-23	1	1	1	2	2015-12-23	2015-12-28		6	2	0	0		0	0	0.333333		0	0	308
77	M	4/13/2015	4/14/2015	QHSP	ZOPICLONE TAB 7.5 mg	take 1/2 tablet once daily at bedtime if needed	3.75	1	RVH	RVH	ZOPIC7.5	2015-04-13	2015-04-14	3.75	3.75	1	1	0	1	2015-04-13	1	1	86	1	2015-04-13	2015-04-14	0	86	0	1	0	0	0	0	0.0116279	0	1	0	309
76	M	1/8/2016	1/15/2016	QHSP	ZOPICLONE TAB 7.5 mg	7.5 mg = 1 tab PO/PT QHS PRN	7.5	1	MGH	MGH	ZOPIC7.5	2016-01-08	2016-01-15	7.5	7.5	1	1	0	1	2016-01-08	1	1	2	1	2016-01-08	2016-01-15		9	0	1	0		1	0	0.111111		0	0	310
57	M	7/14/2015	7/17/2015	qhsP	ZOPICLONE TAB 5 mg	5 mg = 1 tab PO QHS PRN	5	1	MGH	MGH	ZOPIC5	2015-07-14	2015-07-17	5	5	2	2	0	1	2015-07-14	1	1	8	2	2015-07-14	2015-07-17		11	2	0	0	1	0	0	0.181818		1	0	311
86	F	11/20/2015	11/21/2015	qhsp	ZOPICLONE TAB 5 mg	5 mg = 1 tab PO QHS PRN	5	1			ZOPIC5	2015-11-20	2015-11-21	5	5	2	2	0	1	2015-11-20	1	1	0	2	2015-11-20	2015-11-21		1	1	1	1		0	0	2		0	0	312
75	M	10/22/2015	10/22/2015	PRNCAC	ZOPICLONE TAB 7.5 mg		7.5	1			ZOPIC7.5	2015-10-22	2015-10-22	7.5	7.5	1	1	0	1	2015-10-22	1	1	0	1	2015-10-22	2015-10-22		1	0	1	0		1	0	1		0	0	313
93	F	8/8/2015	8/21/2015	QHSP	ZOPICLONE TAB 7.5 mg	3.75 mg = 0.5 tab PO QHS PRN	3.75	1	MGH	MGH	ZOPIC7.5	2015-08-08	2015-08-21	3.75	3.75	2	2	0	1	2015-08-08	1	1	1	2	2015-08-08	2015-08-21	0	14	2	1	1		0	0	0.142857		1	0	314
86	M	3/24/2016	3/25/2016	QHS	ZOPICLONE TAB 7.5 mg	3.75 mg = 0.5 tab PO QHS	3.75	0			ZOPIC7.5	2016-03-24	2016-03-25	3.75	3.75	1	0	1	0	2016-03-24	1	1	1	1	2016-03-24	2016-03-25		2	0	1	1		0	0	0.5		0	0	315
78	F	7/28/2015	7/31/2015	QHSP	ZOPICLONE TAB 7.5 mg	7.5 mg = 1 tab PO QHS PRN	7.5	1	MGH	MGH	ZOPIC7.5	2015-07-28	2015-07-31	7.5	7.5	1	1	0	1	2015-07-28	1	1	0	1	2015-07-28	2015-07-31		3	0	1	0		1	0	0.333333		0	0	316
66	F	10/26/2015	10/30/2015	QHSP	ZOPICLONE TAB 7.5 mg	7.5 mg = 1 tab PO QHS PRN	7.5	1	MGH	MGH	ZOPIC7.5	2015-10-26	2015-10-30	7.5	7.5	1	1	0	1	2015-10-26	1	1	0	1	2015-10-26	2015-10-30		4	0	1	0		1	0	0.25		0	0	317
77	M	11/9/2015	11/9/2015	QHS	ZOPICLONE TAB 7.5 mg	7.5 mg = 1 tab PO QHS	7.5	0	RVH	RVH	ZOPIC7.5	2015-11-09	2015-11-09	7.5	7.5	1	0	1	0	2015-11-09	1	1	0	1	2015-11-09	2015-11-09		0	0	1	0		1	0			0	0	318
76	F	9/8/2015	10/21/2015	QHSP	ZOPICLONE TAB 7.5 mg	7.5 mg = 1 tab PO QHS PRN	7.5	1			ZOPIC7.5	2015-09-08	2015-10-21	7.5	7.5	13	13	0	1	2015-09-27	1	1	0	13	2015-09-08	2015-10-21	0	43	0	1	0		1	0	0.302326	0	1	1	319
69	F	8/31/2015	8/31/2015	PRNCAC	ZOPICLONE TAB 7.5 mg		7.5	1			ZOPIC7.5	2015-08-31	2015-08-31	7.5	7.5	1	1	0	1	2015-08-31	1	1	1	1	2015-08-31	2015-08-31		1	0	1	0		1	0	1		0	0	320
87	M	6/27/2015	7/14/2015	QHSP	ZOPICLONE TAB 7.5 mg	7.5 mg = 1 tab PO QHS PRN	7.5	1	RVH	RVH	ZOPIC7.5	2015-06-27	2015-07-14	7.5	7.5	20	20	0	1	2015-06-27	1	1	11	20	2015-06-27	2015-07-14	1	28	0	1	1	1	1	0	0.714286	0	1	1	321
56	M	1/28/2016	2/6/2016	QHSP	ZOPICLONE TAB 7.5 mg	7.5 mg = 1 tab PO QHS PRN	7.5	1			ZOPIC7.5	2016-01-28	2016-02-06	7.5	7.5	7	7	0	1	2016-01-29	1	1	1	7	2016-01-28	2016-02-06		10	0	0	0		0	0	0.7		0	0	322
59	M	3/24/2016	3/24/2016	PRNCAC	ZOPICLONE TAB 5 mg		5	1			ZOPIC5	2016-03-24	2016-03-24	5	7.5	27	27	0	1	2016-03-24	1	1	15	27	2016-03-24	2016-05-10	1	62	0	0	0	1	0	0	0.435484	1	1	1	323
52	M	4/21/2015	4/21/2015	PRNCAC	ZOPICLONE TAB 5 mg		5	1			ZOPIC5	2015-04-21	2015-04-21	5	15	2	1	1	0	2015-04-21	1	1	0	2	2015-04-21	2015-04-23		2	0	0	0		1	1	1		0	0	324
93	M	7/25/2015	7/25/2015	PRNCAC	ZOPICLONE TAB 7.5 mg		7.5	1			ZOPIC7.5	2015-07-25	2015-07-25	7.5	7.5	1	1	0	1	2015-07-25	1	1	1	1	2015-07-25	2015-07-25		2	0	1	1		1	0	0.5		0	0	325
71	M	4/22/2015	4/22/2015	QHS	ZOPICLONE TAB 7.5 mg	3.75 mg = 0.5 tab PO QHS for 1 dose	3.75	0			ZOPIC7.5	2015-04-22	2015-04-22	7.5	7.5	3	1	1	0	2015-04-22	1	1	1	3	2015-04-22	2015-04-22		2	0	1	0		1	0	1.5		0	0	326
68	F	10/2/2015	10/3/2015	QHS	ZOPICLONE TAB 7.5 mg	7.5 mg = 1 tab PO QHS	7.5	0			ZOPIC7.5	2015-10-02	2015-10-03	7.5	7.5	1	0	1	0	2015-10-02	1	1	0	1	2015-10-02	2015-10-03		1	0	1	0		1	0	1		0	0	327
58	M	11/25/2015	11/25/2015	PRNCAC	ZOPICLONE TAB 7.5 mg		7.5	1			ZOPIC7.5	2015-11-25	2015-11-25	7.5	7.5	1	1	0	1	2015-11-25	1	1	0	1	2015-11-25	2015-11-25		1	0	0	0		0	0	1		0	0	328
89	M	3/12/2016	4/5/2016	QHS	ZOPICLONE TAB 7.5 mg	7.5 mg = 1 tab PO QHS	7.5	0	MGH	MGH	ZOPIC7.5	2016-03-12	2016-04-05	7.5	7.5	25	0	1	0	2016-03-12	1	1	8	25	2016-03-12	2016-04-05	1	32	0	1	1	1	1	0	0.78125	1	1	1	329
79	M	8/25/2015	9/7/2015	QHS	ZOPICLONE TAB 7.5 mg	7.5 mg = 1 tab PO QHS	7.5	0	RVH	RVH	ZOPIC7.5	2015-08-25	2015-09-07	7.5	7.5	15	0	1	0	2015-08-25	1	1	0	15	2015-08-25	2015-09-07	1	13	0	1	0		1	0	1.15385		1	1	330
40	M	6/1/2015	6/11/2015	QHS	ZOPICLONE TAB 7.5 mg	7.5 mg = 1 tab PO QHS	7.5	0			ZOPIC7.5	2015-06-01	2015-06-11	7.5	7.5	12	0	1	0	2015-06-01	1	1	1	12	2015-06-01	2015-06-11		11	0	0	0		0	0	1.09091		1	1	331
78	F	1/22/2016	1/22/2016	PRNCAC	ZOPICLONE TAB 7.5 mg		7.5	1			ZOPIC7.5	2016-01-22	2016-01-22	7.5	7.5	1	1	0	1	2016-01-22	1	1	1	1	2016-01-22	2016-01-22		2	0	1	0		1	0	0.5		0	0	332
57	M	2/9/2016	2/10/2016	QHS	ZOPICLONE TAB 7.5 mg	7.5 mg = 1 tab PO QHS	7.5	0	RVH	RVH	ZOPIC7.5	2016-02-09	2016-02-10	7.5	7.5	3	1	1	0	2016-02-09	1	1	0	3	2016-02-09	2016-02-10		1	0	0	0		0	0	3		0	0	333
90	F	7/18/2015	7/18/2015	QHSP	ZOPICLONE TAB 5 mg	5 mg = 1 tab PO QHS PRN	5	1	MGH	MGH	ZOPIC5	2015-07-18	2015-07-18	5	5	3	3	0	1	2015-07-18	1	1	0	3	2015-07-18	2015-07-26		0	0	1	1		0	0			0	0	334
57	M	2/23/2016	2/24/2016	QHSP	ZOPICLONE TAB 5 mg	5 mg = 1 tab PO QHS PRN	5	1	MGH	MGH	ZOPIC5	2016-02-23	2016-02-24	5	5	1	1	0	1	2016-02-23	1	1	0	1	2016-02-23	2016-02-24		1	0	0	0		0	0	1		0	0	335
82	F	12/30/2015	1/29/2016	QHS	ZOPICLONE TAB 7.5 mg	7.5 mg = 1 tab PO QHS	7.5	0	MGH	MGH	ZOPIC7.5	2015-12-30	2016-01-29	7.5	7.5	34	0	1	0	2015-12-30	1	1	13	34	2015-12-30	2016-01-29	1	43	0	1	1	1	1	0	0.790698	1	1	1	336
57	M	10/27/2015	10/30/2015	QHSP	ZOPICLONE TAB 7.5 mg	7.5 mg = 1 tab PO QHS PRN	7.5	1	MGH	MGH	ZOPIC7.5	2015-10-27	2015-10-30	7.5	15	23	1	1	0	2015-10-27	1	1	0	23	2015-10-27	2015-11-20	1	24	0	0	0		1	1	0.958333	1	1	1	337
53	F	5/8/2015	5/8/2015	once	ZOPICLONE TAB 7.5 mg	7.5 mg = 1 tab PO once	7.5	1	MGH	MGH	ZOPIC7.5	2015-05-08	2015-05-08	7.5	7.5	4	2	1	0	2015-05-08	1	1	4	4	2015-05-08	2015-05-11		8	0	0	0	1	0	0	0.5		0	0	338
84	M	12/4/2015	12/9/2015	QHS	ZOPICLONE TAB 7.5 mg	7.5 mg = 1 tab PO QHS	7.5	0	RVH	RVH	ZOPIC7.5	2015-12-04	2015-12-09	7.5	7.5	7	0	1	0	2015-12-04	1	1	0	7	2015-12-04	2015-12-09		5	0	1	1		1	0	1.4		0	0	339
66	M	3/22/2016	3/23/2016	QHSp	ZOPICLONE TAB 7.5 mg	7.5 mg = 1 tab PO QHS PRN	7.5	1			ZOPIC7.5	2016-03-22	2016-03-23	7.5	15	9	9	0	1	2016-03-22	1	1	9	9	2016-03-22	2016-03-30	0	17	0	1	0	1	1	1	0.529412		1	0	340
72	M	10/19/2015	10/20/2015	QHS	ZOPICLONE TAB 7.5 mg	7.5 mg = 1 tab PO QHS	7.5	0	RVH	RVH	ZOPIC7.5	2015-10-19	2015-10-20	7.5	7.5	1	0	1	0	2015-10-20	1	1	0	1	2015-10-19	2015-10-20		6	0	1	0		1	0	0.166667		0	0	341
68	M	4/7/2015	4/13/2015	QHSP	ZOPICLONE TAB 7.5 mg	7.5 mg = 1 tab PO QHS PRN	7.5	1	RVH	RVH	ZOPIC7.5	2015-04-07	2015-04-13	7.5	7.5	2	2	0	1	2015-04-07	1	1	20	2	2015-04-07	2015-04-13	0	26	0	1	0	1	1	0	0.0769231	0	1	0	342
58	F	8/13/2015	8/19/2015	QHSP	ZOPICLONE TAB 7.5 mg	7.5 mg = 1 tab PO QHS PRN	7.5	1	MGH	MGH	ZOPIC7.5	2015-08-13	2015-08-19	7.5	7.5	1	1	0	1	2015-08-13	1	1	0	1	2015-08-13	2015-08-19		6	0	0	0		0	0	0.166667		0	0	343
84	M	9/21/2015	9/22/2015	QHS	ZOPICLONE TAB 7.5 mg	7.5 mg = 1 tab PO QHS	7.5	0			ZOPIC7.5	2015-09-21	2015-09-22	7.5	7.5	2	0	1	0	2015-09-21	1	1	0	2	2015-09-21	2015-09-22		1	0	1	1		1	0	2		0	0	344
64	M	9/3/2015	9/5/2015	qhs	ZOPICLONE TAB 5 mg	5 mg = 1 tab PO QHS	5	0	RVH	RVH	ZOPIC5	2015-09-03	2015-09-05	5	7.5	19	1	1	0	2015-09-03	1	1	8	19	2015-09-03	2015-09-15	1	20	0	0	0	1	0	0	0.95		1	1	345
90	M	6/15/2015	6/15/2015	PRNCAC	ZOPICLONE TAB 7.5 mg		7.5	1			ZOPIC7.5	2015-06-15	2015-06-15	7.5	7.5	53	53	0	1	2015-06-15	1	1	23	53	2015-06-15	2015-08-11	1	80	1	1	1	1	1	0	0.6625	1	1	1	346
68	M	1/25/2016	1/28/2016	QHSp	ZOPICLONE TAB 7.5 mg	7.5 mg = 1 tab PO QHS PRN	7.5	1			ZOPIC7.5	2016-01-25	2016-01-28	7.5	7.5	1	1	0	1	2016-01-25	1	1	8	1	2016-01-25	2016-01-28		11	0	1	0	1	1	0	0.0909091		1	0	347
68	M	1/8/2016	1/16/2016	QHSP	ZOPICLONE TAB 7.5 mg	7.5 mg = 1 tab PO QHS PRN	7.5	1			ZOPIC7.5	2016-01-08	2016-01-16	7.5	7.5	7	7	0	1	2016-01-08	1	1	3	7	2016-01-08	2016-01-16		11	0	1	0	1	1	0	0.636364		1	0	348
68	M	8/17/2015	8/17/2015	PRNCAC	ZOPICLONE TAB 7.5 mg		7.5	1			ZOPIC7.5	2015-08-17	2015-08-17	7.5	7.5	1	1	0	1	2015-08-17	1	1	1	1	2015-08-17	2015-08-17		1	0	1	0		1	0	1		0	0	349
50	F	5/16/2015	5/16/2015	PRNCAC	ZOPICLONE TAB 5 mg		5	1			ZOPIC5	2015-05-16	2015-05-16	7.5	7.5	2	2	0	1	2015-05-16	1	1	9	2	2015-05-16	2015-05-20		13	0	0	0	1	0	0	0.153846		1	0	350
91	M	1/17/2016	1/25/2016	QHSP	ZOPICLONE TAB 7.5 mg	7.5 mg = 1 tab PO QHS PRN	7.5	1	MGH	MGH	ZOPIC7.5	2016-01-17	2016-01-25	7.5	7.5	2	2	0	1	2016-01-18	1	1	0	2	2016-01-17	2016-01-25		8	0	1	1		1	0	0.25		0	0	351
63	M	3/10/2015	10/1/2015	QHS	ZOPICLONE TAB 7.5 mg	7.5 mg = 1 tab PO QHS	7.5	0	MGH	MGH	ZOPIC7.5	2015-03-10	2015-10-01	7.5	7.5	207	0	1	0	2015-03-10	1	1	133	207	2015-03-10	2015-10-01	1	338	0	0	0	1	0	0	0.612426	1	1	1	352
28	F	3/15/2016	4/27/2016	QHSP	ZOPICLONE TAB 7.5 mg	3.75 mg = 0.5 tab PO QHS PRN IF INSOMNIA.	3.75	1			ZOPIC7.5	2016-03-15	2016-04-27	3.75	3.75	14	14	0	1	2016-03-16	1	1	2	14	2016-03-15	2016-04-27	1	52	1	0	0		0	0	0.269231	0	1	1	353
85	F	2/16/2016	2/18/2016	QHS	ZOPICLONE TAB 7.5 mg	3.75 mg = 0.5 tab PO QHS	3.75	0	RVH	RVH	ZOPIC7.5	2016-02-16	2016-02-18	3.75	3.75	2	0	1	0	2016-02-16	1	1	1	2	2016-02-16	2016-02-18		3	0	1	1		0	0	0.666667		0	0	354
84	M	7/8/2015	7/9/2015	QHS	ZOPICLONE TAB 5 mg	5 mg = 1 tab PO QHS	5	0	MGH	MGH	ZOPIC5	2015-07-08	2015-07-09	5	5	2	0	1	0	2015-07-08	1	1	0	2	2015-07-08	2015-07-09		1	0	1	1		0	0	2		0	0	355
50	F	3/23/2016	3/24/2016	QHS	ZOPICLONE TAB 7.5 mg	7.5 mg = 1 tab PO QHS	7.5	0			ZOPIC7.5	2016-03-23	2016-03-24	7.5	7.5	2	0	1	0	2016-03-23	1	1	0	2	2016-03-23	2016-03-24		1	0	0	0		0	0	2		0	0	356
66	M	9/3/2015	9/3/2015	PRNCAC	ZOPICLONE TAB 5 mg		5	1			ZOPIC5	2015-09-03	2015-09-03	5	5	5	5	0	1	2015-09-03	1	1	3	5	2015-09-03	2015-09-10		10	0	1	0	1	0	0	0.5		0	0	357
90	F	4/29/2015	4/29/2015	QHSP	ZOPICLONE TAB 7.5 mg	7.5 mg = 1 tab PO QHS PRN	7.5	1	MGH	MGH	ZOPIC7.5	2015-04-29	2015-04-29	7.5	7.5	2	2	0	1	2015-04-29	1	1	0	2	2015-04-29	2015-04-29		5	0	1	1		1	0	0.4		0	0	358
70	F	1/26/2016	1/27/2016	QHS	ZOPICLONE TAB 7.5 mg	7.5 mg = 1 tab PO QHS	7.5	0	MGH	MGH	ZOPIC7.5	2016-01-26	2016-01-27	7.5	7.5	2	0	1	0	2016-01-26	1	1	4	2	2016-01-26	2016-01-27		5	0	1	0	1	1	0	0.4		0	0	359
80	M	2/4/2016	2/5/2016	QHSP	ZOPICLONE TAB 7.5 mg	7.5 mg = 1 tab PO QHS PRN	7.5	1	MGH	MGH	ZOPIC7.5	2016-02-04	2016-02-05	7.5	7.5	1	1	0	1	2016-02-04	1	1	1	1	2016-02-04	2016-02-05		2	0	1	1		1	0	0.5		0	0	360
49	M	4/20/2015	4/24/2015	QHSP	ZOPICLONE TAB 7.5 mg	7.5 mg = 1 tab PO QHS PRN	7.5	1	MGH	MGH	ZOPIC7.5	2015-04-20	2015-04-24	7.5	7.5	2	2	0	1	2015-04-20	1	1	3	2	2015-04-20	2015-04-24		7	0	0	0	1	0	0	0.285714		0	0	361
72	F	10/30/2015	10/30/2015	PRNCAC	ZOPICLONE TAB 5 mg		5	1			ZOPIC5	2015-10-30	2015-10-30	7.5	7.5	2	2	0	1	2015-10-30	1	1	0	2	2015-10-30	2015-10-30		1	0	1	0		1	0	2		0	0	362
75	M	8/28/2015	8/29/2015	QHSP	ZOPICLONE TAB 7.5 mg	3.75 mg = 0.5 tab PO QHS PRN	3.75	1	MGH	MGH	ZOPIC7.5	2015-08-28	2015-08-29	7.5	7.5	7	1	1	0	2015-08-28	1	1	0	7	2015-08-28	2015-09-03		6	2	1	0		1	0	1.16667		0	0	363
68	M	8/28/2015	8/31/2015	QHSP	ZOPICLONE TAB 7.5 mg	7.5 mg = 1 tab PO QHS PRN	7.5	1	MGH	MGH	ZOPIC7.5	2015-08-28	2015-08-31	7.5	7.5	194	4	1	0	2015-08-28	1	1	2	194	2015-08-28	2017-01-06	1		0	1	0		1	0		1	1	1	364
44	M	1/15/2016	1/20/2016	QHS	ZOPICLONE TAB 5 mg	5 mg = 1 tab PO QHS	5	0	MGH	MGH	ZOPIC5	2016-01-15	2016-01-20	5	5	7	1	1	0	2016-01-15	1	1	4	7	2016-01-15	2016-01-20	0	18	0	0	0	1	0	0	0.388889		1	0	365
65	M	5/27/2015	5/29/2015	QHSP	ZOPICLONE TAB 7.5 mg	7.5 mg = 1 tab PO QHS PRN	7.5	1	RVH	RVH	ZOPIC7.5	2015-05-27	2015-05-29	7.5	7.5	2	2	0	1	2015-05-27	1	1	0	2	2015-05-27	2015-05-29		2	0	1	0		1	0	1		0	0	366
86	F	3/2/2016	3/2/2016	QHS	ZOPICLONE TAB 7.5 mg	7.5 mg = 1 tab PO QHS	7.5	0	RVH	RVH	ZOPIC7.5	2016-03-02	2016-03-02	7.5	7.5	2	1	1	0	2016-03-02	1	1	0	2	2016-03-02	2016-03-01		2	0	1	1		1	0	1		0	0	367
86	M	7/11/2015	7/23/2015	QHSP	ZOPICLONE TAB 7.5 mg	3.75 mg = 0.5 tab PO QHS PRN	3.75	1	MGH	MGH	ZOPIC7.5	2015-07-11	2015-07-23	3.75	3.75	2	2	0	1	2015-07-12	1	1	2	2	2015-07-11	2015-07-23	0	14	2	1	1		0	0	0.142857		1	0	368
48	M	3/6/2016	3/6/2016	PRNCAC	ZOPICLONE TAB 7.5 mg		7.5	1			ZOPIC7.5	2016-03-06	2016-03-06	7.5	7.5	4	4	0	1	2016-03-06	1	1	2	4	2016-03-06	2016-03-10		7	1	0	0		0	0	0.571429		0	0	369
50	M	4/8/2015	4/17/2015	QHSP	ZOPICLONE TAB 5 mg	5 mg = 1 tab PO QHS PRN	5	1	MGH	MGH	ZOPIC5	2015-04-08	2015-04-17	5	5	1	1	0	1	2015-04-08	1	1	0	1	2015-04-08	2015-04-17		9	0	0	0		0	0	0.111111		0	0	370
83	F	4/5/2015	4/7/2015	QHS	ZOPICLONE TAB 7.5 mg	7.5 mg = 1 tab PO QHS	7.5	0			ZOPIC7.5	2015-04-05	2015-04-07	7.5	7.5	2	0	1	0	2015-04-05	1	1	1	2	2015-04-05	2015-04-07		3	0	1	1		1	0	0.666667		0	0	371
85	M	9/25/2015	9/28/2015	QHSP	ZOPICLONE TAB 7.5 mg	3.75 mg = 0.5 tab PO QHS PRN	3.75	1			ZOPIC7.5	2015-09-25	2015-09-28	3.75	3.75	3	3	0	1	2015-09-25	1	1	9	3	2015-09-25	2015-09-28	0	24	1	1	1	0	0	0	0.125	0	1	0	372
48	F	7/12/2015	7/12/2015	QHSP	ZOPICLONE TAB 7.5 mg	7.5 mg = 1 tab PO QHS PRN	7.5	1	RVH	RVH	ZOPIC7.5	2015-07-12	2015-07-12	7.5	7.5	1	1	0	1	2015-07-12	1	1	1	1	2015-07-12	2015-07-12		1	0	0	0		0	0	1		0	0	373
72	F	3/16/2016	3/16/2016	PRNCAC	ZOPICLONE TAB 7.5 mg		7.5	1			ZOPIC7.5	2016-03-16	2016-03-16	7.5	7.5	1	1	0	1	2016-03-16	1	1	0	1	2016-03-16	2016-03-16		1	0	1	0		1	0	1		0	0	374
74	F	7/22/2015	7/22/2015	once	ZOPICLONE TAB 5 mg	5 mg = 1 tab PO once	5	1	RVH	RVH	ZOPIC5	2015-07-22	2015-07-22	5	5	1	1	0	1	2015-07-22	1	1	1	1	2015-07-22	2015-07-22		2	0	1	0		0	0	0.5		0	0	375
56	M	12/28/2015	12/31/2015	QHS	ZOPICLONE TAB 7.5 mg	7.5 mg = 1 tab PO QHS	7.5	0	MGH	MGH	ZOPIC7.5	2015-12-28	2015-12-31	7.5	7.5	4	0	1	0	2015-12-28	1	1	0	4	2015-12-28	2015-12-31		3	0	0	0		0	0	1.33333		0	0	376
50	F	11/20/2015	12/2/2015	QHSP	ZOPICLONE TAB 7.5 mg	7.5 mg = 1 tab PO QHS PRN	7.5	1			ZOPIC7.5	2015-11-20	2015-12-02	7.5	7.5	26	26	0	1	2015-11-20	1	1	0	26	2015-11-20	2015-12-29	1	39	0	0	0		0	0	0.666667	1	1	1	377
66	M	8/31/2015	9/2/2015	QHSP	ZOPICLONE TAB 7.5 mg	7.5 mg = 1 tab PO QHS PRN	7.5	1	MGH	MGH	ZOPIC7.5	2015-08-31	2015-09-02	7.5	7.5	2	2	0	1	2015-08-31	1	1	0	2	2015-08-31	2015-09-08		8	0	1	0		1	0	0.25		0	0	378
48	F	12/2/2015	12/2/2015	PRNCAC	ZOPICLONE TAB 7.5 mg		7.5	1			ZOPIC7.5	2015-12-02	2015-12-02	7.5	7.5	1	1	0	1	2015-12-02	1	1	0	1	2015-12-02	2015-12-02		1	0	0	0		0	0	1		0	0	379
57	M	9/15/2015	9/15/2015	once	ZOPICLONE TAB 7.5 mg	7.5 mg = 1 tab PO once	7.5	1			ZOPIC7.5	2015-09-15	2015-09-15	7.5	7.5	1	1	0	1	2015-09-15	1	1	1	1	2015-09-15	2015-09-15		2	0	0	0		0	0	0.5		0	0	380
56	M	8/5/2015	8/20/2015	QHSp	ZOPICLONE TAB 7.5 mg	7.5 mg = 1 tab PO QHS PRN	7.5	1	RVH	RVH	ZOPIC7.5	2015-08-05	2015-08-20	7.5	7.5	15	15	0	1	2015-08-05	1	1	0	15	2015-08-05	2015-08-20	1	15	0	0	0		0	0	1		1	1	381
48	F	6/3/2015	6/5/2015	QHSP	ZOPICLONE TAB 7.5 mg	7.5 mg = 1 tab PO QHS PRN	7.5	1	MGH	MGH	ZOPIC7.5	2015-06-03	2015-06-05	7.5	7.5	1	1	0	1	2015-06-03	1	1	0	1	2015-06-03	2015-06-05		2	0	0	0		0	0	0.5		0	0	382
74	F	11/4/2015	11/4/2015	PRNCAC	ZOPICLONE TAB 7.5 mg		7.5	1			ZOPIC7.5	2015-11-04	2015-11-04	7.5	7.5	1	1	0	1	2015-11-04	1	1	1	1	2015-11-04	2015-11-04		3	0	1	0		1	0	0.333333		0	0	383
62	F	7/28/2015	9/10/2015	QHSP	ZOPICLONE TAB 7.5 mg	3.75 mg = 0.5 tab PO QHS PRN	3.75	1	MGH	MGH	ZOPIC7.5	2015-07-28	2015-09-10	3.75	3.75	1	1	0	1	2015-07-28	1	1	0	1	2015-07-28	2015-09-10	0	44	0	0	0		0	0	0.0227273	0	1	0	384
76	F	4/8/2015	4/20/2015	qhs	ZOPICLONE TAB 5 mg	5 mg = 1 tab PO QHS	5	0			ZOPIC5	2015-04-08	2015-04-20	5	5	13	0	1	0	2015-04-08	1	1	17	13	2015-04-08	2015-04-20	0	60	0	1	0	1	0	0	0.216667	0	1	1	385
52	F	6/7/2015	6/8/2015	QHSP	ZOPICLONE TAB 7.5 mg	3.75 mg = 0.5 tab PO QHS PRN	3.75	1	MGH	MGH	ZOPIC7.5	2015-06-07	2015-06-08	3.75	3.75	2	2	0	1	2015-06-08	1	1	7	2	2015-06-07	2015-06-08		8	0	0	0	0	0	0	0.25		0	0	386
86	M	9/10/2015	9/14/2015	QHS	ZOPICLONE TAB 7.5 mg	3.75 mg = 0.5 tab PO QHS	3.75	0	MGH	MGH	ZOPIC7.5	2015-09-10	2015-09-14	3.75	3.75	6	0	1	0	2015-09-10	1	1	0	6	2015-09-10	2015-09-14		4	2	1	1		0	0	1.5		0	0	387
76	M	10/17/2015	10/18/2015	QHS	ZOPICLONE TAB 7.5 mg	7.5 mg = 1 tab PO QHS	7.5	0			ZOPIC7.5	2015-10-17	2015-10-18	7.5	7.5	3	0	1	0	2015-10-17	1	1	0	3	2015-10-17	2015-10-18		1	0	1	0		1	0	3		0	0	388
82	F	9/25/2015	9/25/2015	PRNCAC	ZOPICLONE TAB 7.5 mg		7.5	1			ZOPIC7.5	2015-09-25	2015-09-25	3.75	7.5	10	10	0	1	2015-09-25	1	1	4	10	2015-09-25	2015-10-06	0	15	1	1	1	0	1	0	0.666667		1	0	389
84	M	6/4/2015	6/4/2015	PRNCAC	ZOPICLONE TAB 7.5 mg		7.5	1			ZOPIC7.5	2015-06-04	2015-06-04	7.5	7.5	9	9	0	1	2015-06-04	1	1	1	9	2015-06-04	2015-06-10		7	0	1	1		1	0	1.28571		0	0	390
61	F	12/7/2015	12/8/2015	QHSp	ZOPICLONE TAB 7.5 mg	7.5 mg = 1 tab PO QHS PRN	7.5	1			ZOPIC7.5	2015-12-07	2015-12-08	7.5	7.5	7	7	0	1	2015-12-07	1	1	0	7	2015-12-07	2015-12-16		8	0	0	0		0	0	0.875		0	0	391
85	M	2/2/2016	2/4/2016	QHS	ZOPICLONE TAB 5 mg	5 mg = 1 tab PT QHS	5	0	MGH	MGH	ZOPIC5	2016-02-02	2016-02-04	5	5	37	1	1	0	2016-02-02	1	1	20	37	2016-02-02	2016-04-11	1	96	0	1	1	1	0	0	0.385417	1	1	1	392
65	F	2/17/2016	2/18/2016	QHSP	ZOPICLONE TAB 7.5 mg	7.5 mg = 1 tab PO QHS PRN	7.5	1	MGH	MGH	ZOPIC7.5	2016-02-17	2016-02-18	7.5	7.5	1	1	0	1	2016-02-17	1	1	1	1	2016-02-17	2016-02-18		5	0	1	0		1	0	0.2		0	0	393
69	F	8/13/2015	8/20/2015	QHSP	ZOPICLONE TAB 7.5 mg	7.5 mg = 1 tab PO QHS PRN	7.5	1	MGH	MGH	ZOPIC7.5	2015-08-13	2015-08-20	7.5	7.5	2	2	0	1	2015-08-13	1	1	1	2	2015-08-13	2015-08-20		8	0	1	0		1	0	0.25		0	0	394
67	F	1/28/2016	2/3/2016	QHSp	ZOPICLONE TAB 7.5 mg	7.5 mg = 1 tab PO QHS PRN	7.5	1			ZOPIC7.5	2016-01-28	2016-02-03	7.5	7.5	4	4	0	1	2016-01-29	1	1	0	4	2016-01-28	2016-02-03		6	1	1	0		1	0	0.666667		0	0	395
43	F	6/5/2015	6/9/2015	QHS	ZOPICLONE TAB 7.5 mg	7.5 mg = 1 tab PO QHS	7.5	0	MGH	MGH	ZOPIC7.5	2015-06-05	2015-06-09	7.5	7.5	6	0	1	0	2015-06-05	1	1	0	6	2015-06-05	2015-06-11		6	2	0	0		0	0	1		0	0	396
78	M	12/12/2015	12/12/2015	PRNCAC	ZOPICLONE TAB 5 mg		5	1			ZOPIC5	2015-12-12	2015-12-12	5	5	1	1	0	1	2015-12-12	1	1	2	1	2015-12-12	2015-12-12		6	0	1	0		0	0	0.166667		0	0	397
71	F	4/22/2015	5/8/2015	QHSP	ZOPICLONE TAB 7.5 mg	3.75 mg = 0.5 tab PO QHS PRN	3.75	1	MGH	MGH	ZOPIC7.5	2015-04-22	2015-05-08	3.75	3.75	1	1	0	1	2015-04-22	1	1	5	1	2015-04-22	2015-05-08	0	21	2	1	0	0	0	0	0.047619	0	1	0	398
57	F	2/29/2016	3/1/2016	QHSP	ZOPICLONE TAB 7.5 mg	7.5 mg = 1 tab PO QHS PRN	7.5	1	MGH	MGH	ZOPIC7.5	2016-02-29	2016-03-01	7.5	7.5	1	1	0	1	2016-03-01	1	1	0	1	2016-02-29	2016-03-01		2	0	0	0		0	0	0.5		0	0	399
93	F	7/6/2015	7/7/2015	qhs	ZOPICLONE TAB 7.5 mg	3.75 mg = 0.5 tab PO QHS	3.75	0			ZOPIC7.5	2015-07-06	2015-07-07	3.75	3.75	1	0	1	0	2015-07-06	1	1	1	1	2015-07-06	2015-07-07		2	0	1	1		0	0	0.5		0	0	400
62	M	11/13/2015	11/14/2015	QHSP	ZOPICLONE TAB 7.5 mg	3.75 mg = 0.5 tab PO QHS PRN	3.75	1	MGH	MGH	ZOPIC7.5	2015-11-13	2015-11-14	3.75	3.75	1	1	0	1	2015-11-13	1	1	0	1	2015-11-13	2015-11-14		1	0	0	0		0	0	1		0	0	401
80	M	4/7/2015	4/7/2015	GIVEN	ZOPICLONE TAB 7.5 mg	3.75 mg = 0.5 tab PO ONCE (*** GIVEN ***)	3.75	1	MGH	MGH	ZOPIC7.5	2015-04-07	2015-04-07	3.75	7.5	2	2	0	1	2015-04-08	1	1	0	2	2015-04-07	2015-04-13		6	0	1	1		1	0	0.333333		0	0	402
53	F	8/28/2015	8/28/2015	QHS	ZOPICLONE TAB 7.5 mg	7.5 mg = 1 tab PO QHS	7.5	0	MGH	MGH	ZOPIC7.5	2015-08-28	2015-08-28	7.5	7.5	1	0	1	0	2015-08-28	1	1	1	1	2015-08-28	2015-08-28		1	0	0	0		0	0	1		0	0	403
65	M	11/14/2015	11/27/2015	QHS	ZOPICLONE TAB 7.5 mg	7.5 mg = 1 tab PO/PT QHS	7.5	0	MGH	MGH	ZOPIC7.5	2015-11-14	2015-11-27	7.5	15	53	2	1	0	2015-11-14	1	1	59	53	2015-11-14	2015-12-31	1	106	0	1	0	1	1	1	0.5	1	1	1	404
46	F	3/11/2016	3/11/2016	PRNCAC	ZOPICLONE TAB 7.5 mg		7.5	1			ZOPIC7.5	2016-03-11	2016-03-11	7.5	11.25	4	1	1	0	2016-03-11	1	1	0	4	2016-03-11	2016-03-14		3	0	0	0		1	1	1.33333		0	0	405
59	F	11/19/2015	11/28/2015	QHS	ZOPICLONE TAB 7.5 mg	7.5 mg = 1 tab PO QHS	7.5	0	MGH	MGH	ZOPIC7.5	2015-11-19	2015-11-28	7.5	7.5	10	0	1	0	2015-11-19	1	1	0	10	2015-11-19	2015-11-28		9	0	0	0		0	0	1.11111		0	0	406
51	F	12/18/2015	12/22/2015	QHSP	ZOPICLONE TAB 5 mg	5 mg = 1 tab PO QHS PRN	5	1	RVH	RVH	ZOPIC5	2015-12-18	2015-12-22	5	7.5	2	2	0	1	2015-12-18	1	1	2	2	2015-12-18	2015-12-19		6	0	0	0		0	0	0.333333		0	0	407
43	F	2/3/2016	2/3/2016	PRNCAC	ZOPICLONE TAB 7.5 mg		7.5	1			ZOPIC7.5	2016-02-03	2016-02-03	7.5	7.5	1	1	0	1	2016-02-03	1	1	1	1	2016-02-03	2016-02-03		6	1	0	0		0	0	0.166667		0	0	408
50	F	6/24/2015	6/24/2015	PRNCAC	ZOPICLONE TAB 7.5 mg		7.5	1			ZOPIC7.5	2015-06-24	2015-06-24	7.5	7.5	1	1	0	1	2015-06-24	1	1	0	1	2015-06-24	2015-06-24		1	0	0	0		0	0	1		0	0	409
54	M	2/21/2016	2/27/2016	QHSP	ZOPICLONE TAB 7.5 mg	7.5 mg = 1 tab PO QHS PRN	7.5	1	MGH	MGH	ZOPIC7.5	2016-02-21	2016-02-27	7.5	7.5	2	2	0	1	2016-02-21	1	1	1	2	2016-02-21	2016-02-27		7	2	0	0		0	0	0.285714		0	0	410
54	M	6/15/2015	6/16/2015	QHS	ZOPICLONE TAB 7.5 mg	7.5 mg = 1 tab PO/PT QHS	7.5	0	MGH	MGH	ZOPIC7.5	2015-06-15	2015-06-16	7.5	7.5	3	0	1	0	2015-06-15	1	1	131	3	2015-06-15	2015-06-16	0	407	0	0	0	1	0	0	0.00737101	0	1	0	411
69	M	4/21/2015	4/24/2015	QHSP	ZOPICLONE TAB 7.5 mg	7.5 mg = 1 tab PO QHS PRN	7.5	1	RVH	RVH	ZOPIC7.5	2015-04-21	2015-04-24	7.5	7.5	2	2	0	1	2015-04-21	1	1	1	2	2015-04-21	2015-04-24		4	0	1	0		1	0	0.5		0	0	412
84	M	4/22/2015	4/23/2015	QHS	ZOPICLONE TAB 7.5 mg	7.5 mg = 1 tab PO QHS	7.5	0	MGH	MGH	ZOPIC7.5	2015-04-22	2015-04-23	7.5	7.5	2	0	1	0	2015-04-22	1	1	0	2	2015-04-22	2015-04-23		1	0	1	1		1	0	2		0	0	413
71	M	6/13/2015	6/15/2015	QHS	ZOPICLONE TAB 7.5 mg	7.5 mg = 1 tab PO QHS	7.5	0	RVH	RVH	ZOPIC7.5	2015-06-13	2015-06-15	7.5	7.5	3	0	1	0	2015-06-13	1	1	10	3	2015-06-13	2015-06-15	0	48	0	1	0	1	1	0	0.0625	0	1	0	414
78	F	6/3/2015	6/4/2015	QHS	ZOPICLONE TAB 7.5 mg	7.5 mg = 1 tab PO QHS	7.5	0	MGH	MGH	ZOPIC7.5	2015-06-03	2015-06-04	7.5	7.5	2	0	1	0	2015-06-03	1	1	0	2	2015-06-03	2015-06-04		1	0	1	0		1	0	2		0	0	415
71	F	10/19/2015	10/21/2015	QHSp	ZOPICLONE TAB 7.5 mg	3.75 mg = 0.5 tab PO QHS PRN	3.75	1			ZOPIC7.5	2015-10-19	2015-10-21	3.75	3.75	1	1	0	1	2015-10-20	1	1	0	1	2015-10-19	2015-10-21		4	1	1	0		0	0	0.25		0	0	416
67	F	3/3/2016	3/4/2016	QHS	ZOPICLONE TAB 5 mg	5 mg = 1 tab PO QHS	5	0	RVH	RVH	ZOPIC5	2016-03-03	2016-03-04	5	5	4	0	1	0	2016-03-03	1	1	0	4	2016-03-03	2016-03-04		1	0	1	0		0	0	4		0	0	417
79	M	2/11/2016	2/13/2016	QHS	ZOPICLONE TAB 7.5 mg	7.5 mg = 1 tab PO QHS	7.5	0			ZOPIC7.5	2016-02-11	2016-02-13	7.5	7.5	4	0	1	0	2016-02-11	1	1	11	4	2016-02-11	2016-02-13		13	0	1	0	1	1	0	0.307692		1	0	418
71	M	8/10/2015	8/10/2015	PRNCAC	ZOPICLONE TAB 5 mg		5	1			ZOPIC5	2015-08-10	2015-08-10	5	7.5	2	2	0	1	2015-08-10	1	1	39	2	2015-08-10	2015-08-12	0	68	0	1	0	1	1	0	0.0294118	0	1	0	419
25	F	3/26/2016	3/26/2016	PRNCAC	ZOPICLONE TAB 7.5 mg		7.5	1			ZOPIC7.5	2016-03-26	2016-03-26	7.5	7.5	1	1	0	1	2016-03-26	1	1	0	1	2016-03-26	2016-03-26		0	0	0	0		0	0			0	0	420
77	M	6/5/2015	6/23/2015	QHSP	ZOPICLONE TAB 7.5 mg	3.75 mg = 0.5 tab PO QHS PRN	3.75	1	MGH	MGH	ZOPIC7.5	2015-06-05	2015-06-23	3.75	3.75	1	1	0	1	2015-06-05	1	1	1	1	2015-06-05	2015-06-23	0	19	2	1	0		0	0	0.0526316		1	0	421
75	M	4/2/2015	4/13/2015	QHSP	ZOPICLONE TAB 7.5 mg	7.5 mg = 1 tab PO QHS PRN	7.5	1	RVH	RVH	ZOPIC7.5	2015-04-02	2015-04-13	7.5	7.5	2	2	0	1	2015-04-02	1	1	3	2	2015-04-02	2015-04-13	0	14	0	1	0	1	1	0	0.142857		1	0	422
47	M	4/26/2015	4/30/2015	QHSP	ZOPICLONE TAB 7.5 mg	7.5 mg = 1 tab PO QHS PRN	7.5	1	MGH	MGH	ZOPIC7.5	2015-04-26	2015-04-30	7.5	7.5	2	2	0	1	2015-04-26	1	1	1	2	2015-04-26	2015-04-30	0	14	2	0	0		0	0	0.142857		1	0	423
55	F	7/23/2015	7/23/2015	ONCE	ZOPICLONE TAB 7.5 mg	7.5 mg = 1 tab PO ONCE	7.5	1	MGH	MGH	ZOPIC7.5	2015-07-23	2015-07-23	7.5	7.5	2	2	0	1	2015-07-23	1	1	2	2	2015-07-23	2015-07-24		4	2	0	0		0	0	0.5		0	0	424
72	M	2/8/2016	2/8/2016	PRNCAC	ZOPICLONE TAB 7.5 mg		7.5	1			ZOPIC7.5	2016-02-08	2016-02-08	7.5	7.5	6	3	1	0	2016-02-08	1	1	3	6	2016-02-08	2016-02-12		7	0	1	0	1	1	0	0.857143		0	0	425
80	F	6/27/2015	7/2/2015	QHSP	ZOPICLONE TAB 7.5 mg	7.5 mg = 1 tab PO QHS PRN	7.5	1	MGH	MGH	ZOPIC7.5	2015-06-27	2015-07-02	7.5	7.5	2	2	0	1	2015-06-28	1	1	0	2	2015-06-27	2015-07-02		5	2	1	1		1	0	0.4		0	0	426
72	M	11/10/2015	11/10/2015	PRNCAC	ZOPICLONE TAB 7.5 mg		7.5	1			ZOPIC7.5	2015-11-10	2015-11-10	7.5	7.5	1	1	0	1	2015-11-10	1	1	0	1	2015-11-10	2015-11-10		1	0	1	0		1	0	1		0	0	427
41	M	12/26/2015	12/26/2015	GIVEN	ZOPICLONE TAB 7.5 mg	7.5 mg = 1 tab PO ONCE (*** GIVEN ***)	7.5	1	MGH	MGH	ZOPIC7.5	2015-12-26	2015-12-26	7.5	7.5	1	1	0	1	2015-12-27	1	1	0	1	2015-12-26	2015-12-26		3	0	0	0		0	0	0.333333		0	0	428
80	M	6/7/2015	6/7/2015	PRNCAC	ZOPICLONE TAB 5 mg		5	1			ZOPIC5	2015-06-07	2015-06-07	5	5	1	1	0	1	2015-06-07	1	1	3	1	2015-06-07	2015-06-07		12	0	1	1	1	0	0	0.0833333		1	0	429
62	M	10/8/2015	10/12/2015	QHSP	ZOPICLONE TAB 7.5 mg	7.5 mg = 1 tab PO QHS PRN	7.5	1			ZOPIC7.5	2015-10-08	2015-10-12	7.5	7.5	1	1	0	1	2015-10-11	1	1	0	1	2015-10-08	2015-10-12		4	0	0	0		0	0	0.25		0	0	430
43	F	7/8/2015	7/13/2015	QHSp	ZOPICLONE TAB 7.5 mg	7.5 mg = 1 tab PO QHS PRN	7.5	1	RVH	RVH	ZOPIC7.5	2015-07-08	2015-07-13	7.5	7.5	1	1	0	1	2015-07-08	1	1	2	1	2015-07-08	2015-07-13		7	0	0	0		0	0	0.142857		0	0	431
56	F	12/15/2015	12/16/2015	QHSp	ZOPICLONE TAB 7.5 mg	7.5 mg = 1 tab PO QHS PRN	7.5	1			ZOPIC7.5	2015-12-15	2015-12-16	7.5	7.5	1	1	0	1	2015-12-16	1	1	4	1	2015-12-15	2015-12-16		5	0	0	0	1	0	0	0.2		0	0	432
72	F	5/24/2015	5/24/2015	PRNCAC	ZOPICLONE TAB 7.5 mg		7.5	1			ZOPIC7.5	2015-05-24	2015-05-24	7.5	7.5	21	21	0	1	2015-05-24	1	1	3	21	2015-05-24	2015-06-16	1	26	0	1	0	1	1	0	0.807692	1	1	1	433
74	M	12/17/2015	12/17/2015	PRNCAC	ZOPICLONE TAB 7.5 mg		7.5	1			ZOPIC7.5	2015-12-17	2015-12-17	7.5	7.5	1	1	0	1	2015-12-17	1	1	0	1	2015-12-17	2015-12-17		1	0	1	0		1	0	1		0	0	434
88	F	11/22/2015	11/22/2015	PRNCAC	ZOPICLONE TAB 7.5 mg		7.5	1			ZOPIC7.5	2015-11-22	2015-11-22	7.5	7.5	2	2	0	1	2015-11-22	1	1	0	2	2015-11-22	2015-11-22		3	0	1	1		1	0	0.666667		0	0	435
24	M	1/5/2016	1/8/2016	QHSP	ZOPICLONE TAB 5 mg	5 mg = 1 tab PO QHS PRN	5	1			ZOPIC5	2016-01-05	2016-01-08	5	5	3	3	0	1	2016-01-06	1	1	7	3	2016-01-05	2016-01-08		10	0	0	0	1	0	0	0.3		0	0	436
72	M	5/31/2015	5/31/2015	ONCE	ZOPICLONE TAB 7.5 mg	3.75 mg = 0.5 tab PO ONCE	3.75	1	MGH	MGH	ZOPIC7.5	2015-05-31	2015-05-31	3.75	3.75	3	3	0	1	2015-06-01	1	1	5	3	2015-05-31	2015-06-11	0	16	2	1	0	0	0	0	0.1875		1	0	437
92	M	12/17/2015	12/18/2015	QHS	ZOPICLONE TAB 7.5 mg	3.75 mg = 0.5 tab PO QHS	3.75	0			ZOPIC7.5	2015-12-17	2015-12-18	3.75	3.75	2	0	1	0	2015-12-17	1	1	0	2	2015-12-17	2015-12-18		1	0	1	1		0	0	2		0	0	438
84	F	10/24/2015	10/24/2015	QHSP	ZOPICLONE TAB 7.5 mg	7.5 mg = 1 tab PO QHS PRN	7.5	1	MGH	MGH	ZOPIC7.5	2015-10-24	2015-10-24	7.5	7.5	1	1	0	1	2015-10-24	1	1	0	1	2015-10-24	2015-10-24		0	0	1	1		1	0			0	0	439
61	M	10/26/2015	10/26/2015	PRNCAC	ZOPICLONE TAB 7.5 mg		7.5	1			ZOPIC7.5	2015-10-26	2015-10-26	7.5	7.5	5	2	1	0	2015-10-26	1	1	0	5	2015-10-26	2015-10-29		3	0	0	0		0	0	1.66667		0	0	440
72	M	3/4/2016	3/5/2016	QHSP	ZOPICLONE TAB 7.5 mg	7.5 mg = 1 tab PO QHS PRN	7.5	1	MGH	MGH	ZOPIC7.5	2016-03-04	2016-03-05	7.5	7.5	1	1	0	1	2016-03-04	1	1	0	1	2016-03-04	2016-03-05		1	0	1	0		1	0	1		0	0	441
71	F	11/19/2015	11/19/2015	PRNCAC	ZOPICLONE TAB 7.5 mg		7.5	1			ZOPIC7.5	2015-11-19	2015-11-19	7.5	7.5	1	1	0	1	2015-11-19	1	1	2	1	2015-11-19	2015-11-19		2	0	1	0		1	0	0.5		0	0	442
66	M	5/28/2015	5/28/2015	once	ZOPICLONE TAB 7.5 mg	7.5 mg = 1 tab PO once	7.5	1	RVH	RVH	ZOPIC7.5	2015-05-28	2015-05-28	7.5	7.5	1	1	0	1	2015-05-28	1	1	1	1	2015-05-28	2015-05-28		5	0	1	0		1	0	0.2		0	0	443
90	F	9/15/2015	9/15/2015	PRNCAC	ZOPICLONE TAB 7.5 mg		7.5	1			ZOPIC7.5	2015-09-15	2015-09-15	7.5	7.5	1	1	0	1	2015-09-15	1	1	3	1	2015-09-15	2015-09-15		3	1	1	1	1	1	0	0.333333		0	0	444
41	F	1/11/2016	1/12/2016	QHS	ZOPICLONE TAB 7.5 mg	7.5 mg = 1 tab PO QHS	7.5	0			ZOPIC7.5	2016-01-11	2016-01-12	7.5	7.5	1	0	1	0	2016-01-11	1	1	0	1	2016-01-11	2016-01-12		1	0	0	0		0	0	1		0	0	445
66	M	11/9/2015	11/10/2015	QHS	ZOPICLONE TAB 7.5 mg	7.5 mg = 1 tab PO QHS	7.5	0			ZOPIC7.5	2015-11-09	2015-11-10	7.5	7.5	1	0	1	0	2015-11-09	1	1	0	1	2015-11-09	2015-11-10		1	0	1	0		1	0	1		0	0	446
91	M	1/27/2016	1/28/2016	QHSP	ZOPICLONE TAB 7.5 mg	7.5 mg = 1 tab PO QHS PRN	7.5	1	MGH	MGH	ZOPIC7.5	2016-01-27	2016-01-28	7.5	7.5	2	2	0	1	2016-01-27	1	1	5	2	2016-01-27	2016-01-29		7	0	1	1	1	1	0	0.285714		0	0	447
66	F	3/13/2016	3/13/2016	QHS	ZOPICLONE TAB 5 mg	5 mg = 1 tab PO QHS	5	0	RVH	RVH	ZOPIC5	2016-03-13	2016-03-13	5	5	2	1	1	0	2016-03-13	1	1	1	2	2016-03-13	2016-03-13		1	0	1	0		0	0	2		0	0	448
76	M	11/8/2015	11/11/2015	QHS	ZOPICLONE TAB 7.5 mg	7.5 mg = 1 tab PO QHS	7.5	0	MGH	MGH	ZOPIC7.5	2015-11-08	2015-11-11	7.5	7.5	4	0	1	0	2015-11-08	1	1	0	4	2015-11-08	2015-11-11		3	0	1	0		1	0	1.33333		0	0	449
57	F	4/7/2015	4/12/2015	QHS	ZOPICLONE TAB 7.5 mg	3.75 mg = 0.5 tab PO QHS	3.75	0	MGH	MGH	ZOPIC7.5	2015-04-07	2015-04-12	3.75	3.75	5	0	1	0	2015-04-08	1	1	0	5	2015-04-07	2015-04-12		5	0	0	0		0	0	1		0	0	450
62	M	3/8/2016	3/12/2016	QHSP	ZOPICLONE TAB 7.5 mg	7.5 mg = 1 tab PO QHS PRN	7.5	1	MGH	MGH	ZOPIC7.5	2016-03-08	2016-03-12	7.5	7.5	2	2	0	1	2016-03-08	1	1	3	2	2016-03-08	2016-03-12		7	0	0	0	1	0	0	0.285714		0	0	451
47	M	10/2/2015	10/3/2015	QHSP	ZOPICLONE TAB 7.5 mg	7.5 mg = 1 tab PO QHS PRN	7.5	1	MGH	MGH	ZOPIC7.5	2015-10-02	2015-10-03	7.5	7.5	1	1	0	1	2015-10-02	1	1	0	1	2015-10-02	2015-10-03		1	0	0	0		0	0	1		0	0	452
78	F	9/23/2015	9/23/2015	PRNCAC	ZOPICLONE TAB 7.5 mg		7.5	1			ZOPIC7.5	2015-09-23	2015-09-23	7.5	7.5	1	1	0	1	2015-09-23	1	1	1	1	2015-09-23	2015-09-23		3	0	1	0		1	0	0.333333		0	0	453
85	F	4/23/2015	4/24/2015	QHS	ZOPICLONE TAB 5 mg	5 mg = 1 tab PO QHS	5	0	MGH	MGH	ZOPIC5	2015-04-23	2015-04-24	5	7.5	3	1	1	0	2015-04-23	1	1	0	3	2015-04-23	2015-04-24		1	0	1	1		1	0	3		0	0	454
61	M	11/9/2015	11/9/2015	QHS	ZOPICLONE TAB 7.5 mg	7.5 mg = 1 tab PO QHS	7.5	0	MGH	MGH	ZOPIC7.5	2015-11-09	2015-11-09	7.5	7.5	1	0	1	0	2015-11-09	1	1	0	1	2015-11-09	2015-11-09		3	0	0	0		0	0	0.333333		0	0	455
82	M	8/27/2015	8/28/2015	QHS	ZOPICLONE TAB 7.5 mg	7.5 mg = 1 tab PO QHS	7.5	0			ZOPIC7.5	2015-08-27	2015-08-28	7.5	7.5	1	0	1	0	2015-08-27	1	1	0	1	2015-08-27	2015-08-28		1	0	1	1		1	0	1		0	0	456
73	F	1/25/2016	2/1/2016	QHS	ZOPICLONE TAB 7.5 mg	7.5 mg = 1 tab PO QHS	7.5	0	RVH	RVH	ZOPIC7.5	2016-01-25	2016-02-01	7.5	7.5	6	0	1	0	2016-01-25	1	1	0	6	2016-01-25	2016-02-01		7	0	1	0		1	0	0.857143		0	0	457
74	F	10/13/2015	10/25/2015	QHSP	ZOPICLONE TAB 7.5 mg	3.75 mg = 0.5 tab PO QHS PRN	3.75	1	MGH	MGH	ZOPIC7.5	2015-10-13	2015-10-25	3.75	3.75	5	2	1	0	2015-10-13	1	1	23	5	2015-10-13	2015-10-27	0	68	2	1	0	0	0	0	0.0735294	0	1	0	458
84	M	1/12/2016	1/12/2016	PRNCAC	ZOPICLONE TAB 7.5 mg		7.5	1			ZOPIC7.5	2016-01-12	2016-01-12	7.5	7.5	1	1	0	1	2016-01-12	1	1	0	1	2016-01-12	2016-01-12		13	0	1	1		1	0	0.0769231		1	0	459
51	F	8/19/2015	8/25/2015	QHSP	ZOPICLONE TAB 7.5 mg	3.75 mg = 0.5 tab PO QHS PRN	3.75	1	RVH	RVH	ZOPIC7.5	2015-08-19	2015-08-25	3.75	3.75	6	6	0	1	2015-08-19	1	1	1	6	2015-08-19	2015-08-25		7	0	0	0		0	0	0.857143		0	0	460
91	F	9/15/2015	9/16/2015	QHSP	ZOPICLONE TAB 7.5 mg	3.75 mg = 0.5 tab PO QHS PRN for 1 day	3.75	1	MGH	MGH	ZOPIC7.5	2015-09-15	2015-09-16	3.75	3.75	2	2	0	1	2015-09-15	1	1	8	2	2015-09-15	2015-09-18		11	2	1	1	0	0	0	0.181818		1	0	461
43	M	3/27/2015	4/15/2015	QHS	ZOPICLONE TAB 7.5 mg	7.5 mg = 1 tab PT QHS	7.5	0	MGH	MGH	ZOPIC7.5	2015-03-27	2015-04-15	7.5	7.5	19	0	1	0	2015-03-28	1	1	0	19	2015-03-27	2015-04-15	1	18	0	0	0		0	0	1.05556		1	1	462
69	M	3/24/2016	3/24/2016	PRNCAC	ZOPICLONE TAB 7.5 mg		7.5	1			ZOPIC7.5	2016-03-24	2016-03-24	7.5	7.5	1	1	0	1	2016-03-24	1	1	0	1	2016-03-24	2016-03-24		1	0	1	0		1	0	1		0	0	463
72	M	11/29/2015	12/1/2015	QHS	ZOPICLONE TAB 5 mg	5 mg = 1 tab PO QHS	5	0			ZOPIC5	2015-11-29	2015-12-01	5	5	3	1	1	0	2015-11-29	1	1	1	3	2015-11-29	2015-12-01		3	0	1	0		0	0	1		0	0	464
61	F	7/28/2015	8/4/2015	QHS	ZOPICLONE TAB 7.5 mg	7.5 mg = 1 tab PO QHS	7.5	0	MGH	MGH	ZOPIC7.5	2015-07-28	2015-08-04	7.5	22.5	14	0	1	0	2015-07-28	1	1	0	14	2015-07-28	2015-08-07	1	10	0	0	0		1	1	1.4		0	1	465
80	M	5/14/2015	5/19/2015	QHSP	ZOPICLONE TAB 7.5 mg	7.5 mg = 1 tab PO QHS PRN	7.5	1	MGH	MGH	ZOPIC7.5	2015-05-14	2015-05-19	7.5	7.5	2	2	0	1	2015-05-14	1	1	15	2	2015-05-14	2015-05-19	0	23	0	1	1	1	1	0	0.0869565	0	1	0	466
74	M	3/1/2016	3/1/2016	QHS	ZOPICLONE TAB 7.5 mg	7.5 mg = 1 tab PO QHS	7.5	0	MGH	MGH	ZOPIC7.5	2016-03-01	2016-03-01	7.5	7.5	1	0	1	0	2016-03-01	1	1	1	1	2016-03-01	2016-03-01		2	0	1	0		1	0	0.5		0	0	467
59	F	4/22/2015	4/24/2015	QHS	ZOPICLONE TAB 7.5 mg	7.5 mg = 1 tab PO QHS	7.5	0	MGH	MGH	ZOPIC7.5	2015-04-22	2015-04-24	7.5	7.5	3	0	1	0	2015-04-22	1	1	0	3	2015-04-22	2015-04-24		2	0	0	0		0	0	1.5		0	0	468
64	F	2/20/2016	2/21/2016	QHS	ZOPICLONE TAB 5 mg	5 mg = 1 tab PO QHS	5	0	RVH	RVH	ZOPIC5	2016-02-20	2016-02-21	5	5	2	0	1	0	2016-02-20	1	1	0	2	2016-02-20	2016-02-21		1	0	0	0		0	0	2		0	0	469
87	M	12/19/2015	12/23/2015	QHSP	ZOPICLONE TAB 5 mg	5 mg = 1 tab PO QHS PRN	5	1			ZOPIC5	2015-12-19	2015-12-23	5	5	5	5	0	1	2015-12-19	1	1	1	5	2015-12-19	2015-12-23		5	0	1	1		0	0	1		0	0	470
51	M	9/5/2015	9/7/2015	QHS	ZOPICLONE TAB 7.5 mg	7.5 mg = 1 tab PO QHS	7.5	0	MGH	MGH	ZOPIC7.5	2015-09-05	2015-09-07	7.5	7.5	3	0	1	0	2015-09-05	1	1	1	3	2015-09-05	2015-09-07		3	0	0	0		0	0	1		0	0	471
59	M	5/13/2015	5/14/2015	QHSP	ZOPICLONE TAB 7.5 mg	7.5 mg = 1 tab PO QHS PRN	7.5	1	RVH	RVH	ZOPIC7.5	2015-05-13	2015-05-14	7.5	7.5	1	1	0	1	2015-05-13	1	1	1	1	2015-05-13	2015-05-14		2	0	0	0		0	0	0.5		0	0	472
50	M	9/22/2015	9/24/2015	QHS	ZOPICLONE TAB 7.5 mg	7.5 mg = 1 tab PO QHS	7.5	0	MGH	MGH	ZOPIC7.5	2015-09-22	2015-09-24	7.5	10	11	0	1	0	2015-09-22	1	1	225	11	2015-09-22	2015-09-29	0	232	0	0	0	1	1	1	0.0474138	0	1	1	473
47	M	11/10/2015	11/17/2015	QHSP	ZOPICLONE TAB 7.5 mg	7.5 mg = 1 tab PO QHS PRN	7.5	1	MGH	MGH	ZOPIC7.5	2015-11-10	2015-11-17	7.5	7.5	1	1	0	1	2015-11-10	1	1	6	1	2015-11-10	2015-11-17		13	0	0	0	1	0	0	0.0769231		1	0	474
84	M	6/28/2015	6/28/2015	PRNCAC	ZOPICLONE TAB 7.5 mg		7.5	1			ZOPIC7.5	2015-06-28	2015-06-28	7.5	7.5	1	1	0	1	2015-06-28	1	1	0	1	2015-06-28	2015-06-28		10	1	1	1		1	0	0.1		0	0	475
66	M	12/20/2015	12/31/2015	QHSP	ZOPICLONE TAB 5 mg	5 mg = 1 tab PO QHS PRN	5	1	MGH	MGH	ZOPIC5	2015-12-20	2015-12-31	5	5	2	2	0	1	2015-12-21	1	1	3	2	2015-12-20	2015-12-31	0	14	0	1	0	1	0	0	0.142857		1	0	476
68	F	7/16/2015	7/17/2015	QHSP	ZOPICLONE TAB 5 mg	5 mg = 1 tab PO QHS PRN	5	1	RVH	RVH	ZOPIC5	2015-07-16	2015-07-17	5	5	1	1	0	1	2015-07-16	1	1	0	1	2015-07-16	2015-07-17		1	0	1	0		0	0	1		0	0	477
87	M	12/13/2015	12/18/2015	QHSP	ZOPICLONE TAB 7.5 mg	3.75 mg = 0.5 tab PO QHS PRN	3.75	1	MGH	MGH	ZOPIC7.5	2015-12-13	2015-12-18	3.75	3.75	2	2	0	1	2015-12-13	1	1	2	2	2015-12-13	2015-12-18		7	2	1	1		0	0	0.285714		0	0	478
52	M	11/5/2015	11/5/2015	PRNCAC	ZOPICLONE TAB 7.5 mg		7.5	1			ZOPIC7.5	2015-11-05	2015-11-05	7.5	7.5	1	1	0	1	2015-11-05	1	1	0	1	2015-11-05	2015-11-05		1	0	0	0		0	0	1		0	0	479
84	M	6/16/2015	6/16/2015	PRNCAC	ZOPICLONE TAB 7.5 mg		7.5	1			ZOPIC7.5	2015-06-16	2015-06-16	7.5	7.5	1	1	0	1	2015-06-16	1	1	1	1	2015-06-16	2015-06-16		2	0	1	1		1	0	0.5		0	0	480
74	M	8/23/2015	8/24/2015	QHS	ZOPICLONE TAB 7.5 mg	7.5 mg = 1 tab PO QHS	7.5	0	MGH	MGH	ZOPIC7.5	2015-08-23	2015-08-24	7.5	7.5	1	0	1	0	2015-08-23	1	1	0	1	2015-08-23	2015-08-24		1	0	1	0		1	0	1		0	0	481
77	M	7/23/2015	7/24/2015	QHSP	ZOPICLONE TAB 7.5 mg	7.5 mg = 1 tab PO QHS PRN	7.5	1	MGH	MGH	ZOPIC7.5	2015-07-23	2015-07-24	7.5	7.5	1	1	0	1	2015-07-23	1	1	0	1	2015-07-23	2015-07-24		1	0	1	0		1	0	1		0	0	482
79	M	1/7/2016	1/7/2016	PRNCAC	ZOPICLONE TAB 5 mg		5	1			ZOPIC5	2016-01-07	2016-01-07	5	5	3	3	0	1	2016-01-07	1	1	58	3	2016-01-07	2016-01-16	0	65	0	1	0	1	0	0	0.0461538	0	1	0	483
69	M	2/27/2016	2/27/2016	PRNCAC	ZOPICLONE TAB 7.5 mg		7.5	1			ZOPIC7.5	2016-02-27	2016-02-27	7.5	7.5	1	1	0	1	2016-03-04	1	1	8	1	2016-02-27	2016-02-27	0	14	1	1	0	1	1	0	0.0714286		1	0	484
87	M	10/16/2015	10/17/2015	QHS	ZOPICLONE TAB 7.5 mg	7.5 mg = 1 tab PO QHS	7.5	0			ZOPIC7.5	2015-10-16	2015-10-17	7.5	7.5	2	1	1	0	2015-10-16	1	1	3	2	2015-10-16	2015-10-17		4	0	1	1	1	1	0	0.5		0	0	485
67	M	8/17/2015	8/19/2015	QHSP	ZOPICLONE TAB 7.5 mg	7.5 mg = 1 tab PO QHS PRN	7.5	1	MGH	MGH	ZOPIC7.5	2015-08-17	2015-08-19	7.5	7.5	1	1	0	1	2015-08-17	1	1	0	1	2015-08-17	2015-08-19		2	0	1	0		1	0	0.5		0	0	486
85	F	6/12/2015	6/13/2015	QHS	ZOPICLONE TAB 7.5 mg	7.5 mg = 1 tab PO QHS	7.5	0	MGH	MGH	ZOPIC7.5	2015-06-12	2015-06-13	7.5	7.5	2	0	1	0	2015-06-12	1	1	0	2	2015-06-12	2015-06-13		1	0	1	1		1	0	2		0	0	487
47	M	7/14/2015	7/14/2015	ONCE	ZOPICLONE TAB 7.5 mg	3.75 mg = 0.5 tab PO ONCE	3.75	1	MGH	MGH	ZOPIC7.5	2015-07-14	2015-07-14	3.75	3.75	1	1	0	1	2015-07-14	1	1	4	1	2015-07-14	2015-07-14		5	0	0	0	0	0	0	0.2		0	0	488
78	M	8/18/2015	9/4/2015	qhs	ZOPICLONE TAB 5 mg	5 mg = 1 tab PT QHS	5	0	MGH	MGH	ZOPIC5	2015-08-18	2015-09-04	5	5	21	2	1	0	2015-08-18	1	1	9	21	2015-08-18	2015-09-04	1	51	0	1	0	1	0	0	0.411765	1	1	1	489
76	M	6/3/2015	6/4/2015	QHSP	ZOPICLONE TAB 7.5 mg	7.5 mg = 1 tab PO QHS PRN	7.5	1	MGH	MGH	ZOPIC7.5	2015-06-03	2015-06-04	7.5	7.5	13	4	1	0	2015-06-04	1	1	0	13	2015-06-04	2015-06-21	0	19	2	1	0		1	0	0.684211		1	1	490
73	M	7/28/2015	7/28/2015	PRNCAC	ZOPICLONE TAB 7.5 mg		7.5	1			ZOPIC7.5	2015-07-28	2015-07-28	7.5	7.5	1	1	0	1	2015-07-28	1	1	1	1	2015-07-28	2015-07-28		4	0	1	0		1	0	0.25		0	0	491
59	F	11/4/2015	11/4/2015	QHSP	ZOPICLONE TAB 7.5 mg	7.5 mg = 1 tab PO QHS PRN	7.5	1	MGH	MGH	ZOPIC7.5	2015-11-04	2015-11-04	7.5	7.5	1	1	0	1	2015-11-04	1	1	1	1	2015-11-04	2015-11-04		1	0	0	0		0	0	1		0	0	492
65	F	5/27/2015	6/1/2015	QHSP	ZOPICLONE TAB 7.5 mg	3.75-7.5 mg = 0.5-1 tab PO QHS PRN	7.5	1	MGH	MGH	ZOPIC7.5	2015-05-27	2015-06-01	7.5	7.5	1	1	0	1	2015-05-27	1	1	0	1	2015-05-27	2015-06-01		4	0	1	0		1	0	0.25		0	0	493
40	M	6/30/2015	7/10/2015	QHSP	ZOPICLONE TAB 7.5 mg	7.5 mg = 1 tab PO QHS PRN	7.5	1	RVH	RVH	ZOPIC7.5	2015-06-30	2015-07-10	7.5	7.5	15	15	0	1	2015-06-30	1	1	0	15	2015-06-30	2015-07-10	1	13	0	0	0		0	0	1.15385		1	1	494
52	M	12/23/2015	12/23/2015	PRNCAC	ZOPICLONE TAB 7.5 mg		7.5	1			ZOPIC7.5	2015-12-23	2015-12-23	7.5	7.5	1	1	0	1	2015-12-23	1	1	0	1	2015-12-23	2015-12-23		1	0	0	0		0	0	1		0	0	495
80	M	7/9/2015	7/15/2015	QHSP	ZOPICLONE TAB 7.5 mg	3.75 mg = 0.5 tab PO QHS PRN	3.75	1	MGH	MGH	ZOPIC7.5	2015-07-09	2015-07-15	3.75	3.75	1	1	0	1	2015-07-09	1	1	0	1	2015-07-09	2015-07-15	0	36	0	1	1		0	0	0.0277778	0	1	0	496
85	M	7/24/2015	7/30/2015	QHS	ZOPICLONE TAB 7.5 mg	3.75 mg = 0.5 tab PO QHS	3.75	0	MGH	MGH	ZOPIC7.5	2015-07-24	2015-07-30	3.75	5	84	0	1	0	2015-07-24	1	1	43	84	2015-07-24	2015-10-19	1	130	0	1	1	0	0	0	0.646154	1	1	1	497
65	F	2/3/2016	2/8/2016	QHSP	ZOPICLONE TAB 5 mg	5 mg = 1 tab PO QHS PRN for 5 days	5	1	RVH	RVH	ZOPIC5	2016-02-03	2016-02-08	5	5	37	37	0	1	2016-02-03	1	1	16	37	2016-02-03	2016-04-24	1	105	0	1	0	1	0	0	0.352381	1	1	1	498
40	M	1/28/2016	1/28/2016	PRNCAC	ZOPICLONE TAB 7.5 mg		7.5	1			ZOPIC7.5	2016-01-28	2016-01-28	7.5	7.5	2	2	0	1	2016-01-28	1	1	2	2	2016-01-28	2016-01-29		3	0	0	0		0	0	0.666667		0	0	499
56	F	12/8/2015	12/8/2015	PRNCAC	ZOPICLONE TAB 7.5 mg		7.5	1			ZOPIC7.5	2015-12-08	2015-12-08	7.5	7.5	1	1	0	1	2015-12-08	1	1	1	1	2015-12-08	2015-12-08		1	0	0	0		0	0	1		0	0	500
75	F	2/17/2016	2/17/2016	ONCE	ZOPICLONE TAB 7.5 mg	3.75 mg = 0.5 tab PO ONCE	3.75	1	MGH	MGH	ZOPIC7.5	2016-02-17	2016-02-17	3.75	3.75	1	1	0	1	2016-02-17	1	1	1	1	2016-02-17	2016-02-17		8	0	1	0		0	0	0.125		0	0	501
59	M	3/14/2016	3/15/2016	QHSP	ZOPICLONE TAB 7.5 mg	7.5 mg = 1 tab PO QHS PRN	7.5	1			ZOPIC7.5	2016-03-14	2016-03-15	7.5	7.5	30	1	1	0	2016-03-14	1	1	0	30	2016-03-14	2016-04-11	1	28	0	0	0		0	0	1.07143	1	1	1	502
45	F	4/29/2015	5/1/2015	QHS	ZOPICLONE TAB 7.5 mg	7.5 mg = 1 tab PO QHS	7.5	0	RVH	RVH	ZOPIC7.5	2015-04-29	2015-05-01	7.5	7.5	4	0	1	0	2015-04-29	1	1	5	4	2015-04-29	2015-05-01		7	0	0	0	1	0	0	0.571429		0	0	503
78	M	7/21/2015	7/22/2015	QHSP	ZOPICLONE TAB 7.5 mg	7.5 mg = 1 tab PO QHS PRN	7.5	1	RVH	RVH	ZOPIC7.5	2015-07-21	2015-07-22	7.5	7.5	2	2	0	1	2015-07-21	1	1	7	2	2015-07-21	2015-07-22		8	0	1	0	1	1	0	0.25		0	0	504
79	M	7/28/2015	7/28/2015	QHSP	ZOPICLONE TAB 5 mg	5-7.5 mg = 1-1.5 tab PO QHS PRN	7.5	1	MGH	MGH	ZOPIC5	2015-07-28	2015-07-28	7.5	7.5	2	2	0	1	2015-07-28	1	1	1	2	2015-07-28	2015-07-28		1	0	1	0		1	0	2		0	0	505
76	M	11/6/2015	11/7/2015	QHSP	ZOPICLONE TAB 7.5 mg	7.5 mg = 1 tab PO QHS PRN	7.5	1			ZOPIC7.5	2015-11-06	2015-11-07	7.5	7.5	1	1	0	1	2015-11-06	1	1	1	1	2015-11-06	2015-11-07		2	0	1	0		1	0	0.5		0	0	506
63	F	3/29/2016	3/30/2016	QHS	ZOPICLONE TAB 7.5 mg	7.5 mg = 1 tab PO QHS	7.5	0	MGH	MGH	ZOPIC7.5	2016-03-29	2016-03-30	7.5	7.5	2	0	1	0	2016-03-29	1	1	0	2	2016-03-29	2016-03-30		1	0	0	0		0	0	2		0	0	507
63	M	7/13/2015	8/11/2015	QHS	ZOPICLONE TAB 7.5 mg	15 mg = 2 tab PO QHS	15	0	MGH	MGH	ZOPIC7.5	2015-07-13	2015-08-11	15	15	30	0	1	0	2015-07-13	1	1	0	30	2015-07-13	2015-08-11	1	29	0	0	0		1	1	1.03448	1	1	1	508
55	M	10/4/2015	10/5/2015	qhsp	ZOPICLONE TAB 5 mg	5 mg = 1 tab PO QHS PRN	5	1			ZOPIC5	2015-10-04	2015-10-05	5	5	1	1	0	1	2015-10-05	1	1	0	1	2015-10-04	2015-10-05		1	0	0	0		0	0	1		0	0	509
44	M	8/10/2015	8/10/2015	PRNCAC	ZOPICLONE TAB 5 mg		5	1			ZOPIC5	2015-08-10	2015-08-10	5	7.5	4	4	0	1	2015-08-10	1	1	0	4	2015-08-10	2015-08-14	0	14	0	0	0		0	0	0.285714		1	0	510
80	M	6/12/2015	6/12/2015	QHSP	ZOPICLONE TAB 7.5 mg	7.5 mg = 1 tab PO QHS PRN	7.5	1	MGH	MGH	ZOPIC7.5	2015-06-12	2015-06-12	7.5	7.5	6	3	1	0	2015-06-12	1	1	0	6	2015-06-12	2015-06-14		0	0	1	1		1	0			0	0	511
69	M	10/6/2015	10/6/2015	PRNCAC	ZOPICLONE TAB 7.5 mg		7.5	1			ZOPIC7.5	2015-10-06	2015-10-06	7.5	7.5	2	2	0	1	2015-10-06	1	1	4	2	2015-10-06	2015-10-07		6	0	1	0	1	1	0	0.333333		0	0	512
42	M	6/10/2015	6/15/2015	QHSp	ZOPICLONE TAB 7.5 mg	3.75 mg = 0.5 tab PO QHS PRN	3.75	1	RVH	RVH	ZOPIC7.5	2015-06-10	2015-06-15	3.75	3.75	6	6	0	1	2015-06-10	1	1	11	6	2015-06-10	2015-06-15	0	16	0	0	0	0	0	0	0.375		1	0	513
70	M	7/29/2015	7/30/2015	QHSP	ZOPICLONE TAB 7.5 mg	7.5 mg = 1 tab PO QHS PRN	7.5	1	MGH	MGH	ZOPIC7.5	2015-07-29	2015-07-30	7.5	7.5	7	2	1	0	2015-07-29	1	1	1	7	2015-07-29	2015-08-03		6	0	1	0		1	0	1.16667		0	0	514
60	F	5/25/2015	5/25/2015	QHS	ZOPICLONE TAB 7.5 mg	7.5 mg = 1 tab PO QHS for 1 dose	7.5	0	MGH	MGH	ZOPIC7.5	2015-05-25	2015-05-25	7.5	7.5	1	0	1	0	2015-05-25	1	1	5	1	2015-05-25	2015-05-25	0	37	2	0	0	1	0	0	0.027027	0	1	0	515
38	F	5/25/2015	5/25/2015	QHSP	ZOPICLONE TAB 7.5 mg	7.5 mg = 1 tab PO QHS PRN	7.5	1			ZOPIC7.5	2015-05-25	2015-05-25	7.5	7.5	1	1	0	1	2015-05-25	1	1	0	1	2015-05-25	2015-05-25		0	0	0	0		0	0			0	0	516
43	F	12/3/2015	12/6/2015	QHS	ZOPICLONE TAB 7.5 mg	7.5 mg = 1 tab PO/PT QHS	7.5	0	MGH	MGH	ZOPIC7.5	2015-12-03	2015-12-06	7.5	7.5	7	2	1	0	2015-12-03	1	1	3	7	2015-12-03	2015-12-10		10	0	0	0	1	0	0	0.7		0	0	517
79	F	4/12/2015	4/18/2015	qhsp	ZOPICLONE TAB 7.5 mg	3.75 mg = 0.5 tab PO QHS PRN	3.75	1	RVH	RVH	ZOPIC7.5	2015-04-12	2015-04-18	3.75	3.75	2	2	0	1	2015-04-12	1	1	3	2	2015-04-12	2015-04-18		12	0	1	0	0	0	0	0.166667		1	0	518
72	F	11/17/2015	11/17/2015	PRNCAC	ZOPICLONE TAB 7.5 mg		7.5	1			ZOPIC7.5	2015-11-17	2015-11-17	7.5	7.5	5	5	0	1	2015-11-17	1	1	1	5	2015-11-17	2015-11-25		9	0	1	0		1	0	0.555556		0	0	519
33	M	10/26/2015	10/28/2015	QHS	ZOPICLONE TAB 7.5 mg	7.5 mg = 1 tab PO QHS	7.5	0			ZOPIC7.5	2015-10-26	2015-10-28	7.5	7.5	1	0	1	0	2015-10-27	1	1	0	1	2015-10-26	2015-10-28		1	0	0	0		0	0	1		0	0	520
73	F	8/2/2015	8/12/2015	QHSP	ZOPICLONE TAB 7.5 mg	7.5 mg = 1 tab PO QHS PRN	7.5	1	RVH	RVH	ZOPIC7.5	2015-08-02	2015-08-12	7.5	7.5	11	11	0	1	2015-08-03	1	1	0	11	2015-08-02	2015-08-12	0	18	0	1	0		1	0	0.611111		1	1	521
74	M	12/9/2015	12/10/2015	QHSP	ZOPICLONE TAB 7.5 mg	7.5 mg = 1 tab PO QHS PRN	7.5	1			ZOPIC7.5	2015-12-09	2015-12-10	7.5	7.5	2	2	0	1	2015-12-10	1	1	0	2	2015-12-09	2015-12-10		1	0	1	0		1	0	2		0	0	522
44	F	5/24/2015	5/26/2015	QHS	ZOPICLONE TAB 5 mg	2.5 mg = 0.5 tab PO QHS	2.5	0	MGH	MGH	ZOPIC5	2015-05-24	2015-05-26	2.5	2.5	4	0	1	0	2015-05-24	1	1	2	4	2015-05-24	2015-05-26		4	0	0	0		0	0	1		0	0	523
75	F	11/18/2015	11/25/2015	QHS	ZOPICLONE TAB 7.5 mg	3.75 mg = 0.5 tab PO QHS	3.75	0	MGH	MGH	ZOPIC7.5	2015-11-18	2015-11-25	3.75	3.75	8	0	1	0	2015-11-18	1	1	0	8	2015-11-18	2015-11-25		7	2	1	0		0	0	1.14286		0	0	524
90	M	6/18/2015	6/18/2015	PRNCAC	ZOPICLONE TAB 7.5 mg		7.5	1			ZOPIC7.5	2015-06-18	2015-06-18	7.5	7.5	1	1	0	1	2015-06-18	1	1	1	1	2015-06-18	2015-06-18		1	0	1	1		1	0	1		0	0	525
43	F	4/23/2015	4/23/2015	PRNCAC	ZOPICLONE TAB 5 mg		5	1			ZOPIC5	2015-04-23	2015-04-23	5	7.5	2	1	1	0	2015-04-23	1	1	0	2	2015-04-23	2015-04-24		1	0	0	0		0	0	2		0	0	526
70	M	12/1/2015	12/4/2015	QHSP	ZOPICLONE TAB 7.5 mg	3.75 mg = 0.5 tab PO QHS PRN	3.75	1	MGH	MGH	ZOPIC7.5	2015-12-01	2015-12-04	3.75	3.75	1	1	0	1	2015-12-01	1	1	8	1	2015-12-01	2015-12-04		12	2	1	0	0	0	0	0.0833333		1	0	527
63	F	7/31/2015	8/1/2015	QHS	ZOPICLONE TAB 7.5 mg	7.5 mg = 1 tab PO QHS	7.5	0			ZOPIC7.5	2015-07-31	2015-08-01	7.5	7.5	1	0	1	0	2015-07-31	1	1	0	1	2015-07-31	2015-08-01		1	0	0	0		0	0	1		0	0	528
86	M	1/29/2016	1/30/2016	QHS	ZOPICLONE TAB 7.5 mg	7.5 mg = 1 tab PO QHS	7.5	0			ZOPIC7.5	2016-01-29	2016-01-30	7.5	7.5	3	0	1	0	2016-01-29	1	1	1	3	2016-01-29	2016-01-30		2	0	1	1		1	0	1.5		0	0	529
70	F	5/6/2015	5/8/2015	QHS	ZOPICLONE TAB 7.5 mg	7.5 mg = 1 tab PO QHS	7.5	0	MGH	MGH	ZOPIC7.5	2015-05-06	2015-05-08	7.5	7.5	12	1	1	0	2015-05-06	1	1	1	12	2015-05-06	2015-05-30	0	25	0	1	0		1	0	0.48	0	1	1	530
81	M	7/31/2015	8/5/2015	QHSP	ZOPICLONE TAB 5 mg	5 mg = 1 tab PO QHS PRN	5	1	RVH	RVH	ZOPIC5	2015-07-31	2015-08-05	5	7.5	8	8	0	1	2015-07-31	1	1	4	8	2015-07-31	2015-08-05		9	0	1	1	1	1	0	0.888889		0	0	531
58	M	9/29/2015	9/30/2015	QHS	ZOPICLONE TAB 5 mg	10 mg = 2 tab PO QHS	10	0			ZOPIC5	2015-09-29	2015-09-30	10	10	1	0	1	0	2015-09-29	1	1	0	1	2015-09-29	2015-09-30		1	0	0	0		1	1	1		0	0	532
69	F	5/17/2015	5/17/2015	GIVEN	ZOPICLONE TAB 7.5 mg	3.75 mg = 0.5 tab PO ONCE (*** GIVEN ***)	3.75	1	MGH	MGH	ZOPIC7.5	2015-05-17	2015-05-17	3.75	3.75	1	1	0	1	2015-05-17	1	1	4	1	2015-05-17	2015-05-17		9	2	1	0	0	0	0	0.111111		0	0	533
92	F	8/2/2015	8/2/2015	PRNCAC	ZOPICLONE TAB 7.5 mg		7.5	1			ZOPIC7.5	2015-08-02	2015-08-02	7.5	7.5	1	1	0	1	2015-08-02	1	1	1	1	2015-08-02	2015-08-02		2	0	1	1		1	0	0.5		0	0	534
60	M	6/19/2015	6/21/2015	qhsp	ZOPICLONE TAB 7.5 mg	3.75-7.5 mg = 0.5-1 tab PO QHS PRN	7.5	1	RVH	RVH	ZOPIC7.5	2015-06-19	2015-06-21	7.5	7.5	3	3	0	1	2015-06-19	1	1	1	3	2015-06-19	2015-06-21		3	1	0	0		0	0	1		0	0	535
80	M	10/28/2015	10/28/2015	PRNCAC	ZOPICLONE TAB 7.5 mg		7.5	1			ZOPIC7.5	2015-10-28	2015-10-28	7.5	7.5	1	1	0	1	2015-10-28	1	1	0	1	2015-10-28	2015-10-28		1	0	1	1		1	0	1		0	0	536
80	F	2/3/2016	2/15/2016	QHSP	ZOPICLONE TAB 7.5 mg	3.75 mg = 0.5 tab PT QHS PRN	3.75	1	MGH	MGH	ZOPIC7.5	2016-02-03	2016-02-15	3.75	7.5	6	4	1	0	2016-02-03	1	1	19	6	2016-02-03	2016-05-03	0	109	0	1	1	0	1	0	0.0550459	0	1	0	537
73	M	11/8/2015	11/10/2015	QHSP	ZOPICLONE TAB 5 mg	5 mg = 1 tab PO QHS PRN	5	1	MGH	MGH	ZOPIC5	2015-11-08	2015-11-10	5	5	2	2	0	1	2015-11-08	1	1	3	2	2015-11-08	2015-11-10		5	0	1	0	1	0	0	0.4		0	0	538
44	F	6/26/2015	6/27/2015	QHS	ZOPICLONE TAB 7.5 mg	7.5 mg = 1 tab PO QHS	7.5	0	RVH	RVH	ZOPIC7.5	2015-06-26	2015-06-27	7.5	7.5	2	0	1	0	2015-06-26	1	1	1	2	2015-06-26	2015-06-27		5	0	0	0		0	0	0.4		0	0	539
83	M	1/8/2016	1/9/2016	QHS	ZOPICLONE TAB 5 mg	2.5 mg = 0.5 tab PO QHS	2.5	0	MGH	MGH	ZOPIC5	2016-01-08	2016-01-09	2.5	2.5	2	0	1	0	2016-01-08	1	1	0	2	2016-01-08	2016-01-09		1	0	1	1		0	0	2		0	0	540
66	M	5/11/2015	5/25/2015	QHSp	ZOPICLONE TAB 7.5 mg	3.75 mg = 0.5 tab PO QHS PRN	3.75	1	RVH	RVH	ZOPIC7.5	2015-05-11	2015-05-25	3.75	7.5	39	39	0	1	2015-05-11	1	1	0	39	2015-05-11	2015-06-09	1	29	0	1	0		1	0	1.34483	1	1	1	541
79	M	1/23/2016	1/24/2016	QHS	ZOPICLONE TAB 5 mg	5 mg = 1 tab PO QHS	5	0	RVH	RVH	ZOPIC5	2016-01-23	2016-01-24	5	7.5	5	2	1	0	2016-01-23	1	1	1	5	2016-01-23	2016-01-26		6	0	1	0		1	0	0.833333		0	0	542
79	M	5/4/2015	5/5/2015	QHSP	ZOPICLONE TAB 7.5 mg	7.5 mg = 1 tab PO QHS PRN	7.5	1	RVH	RVH	ZOPIC7.5	2015-05-04	2015-05-05	7.5	7.5	4	4	0	1	2015-05-04	1	1	0	4	2015-05-04	2015-05-05		1	0	1	0		1	0	4		0	0	543
82	M	5/12/2015	5/22/2015	QHSP	ZOPICLONE TAB 7.5 mg	7.5 mg = 1 tab PO QHS PRN	7.5	1	MGH	MGH	ZOPIC7.5	2015-05-12	2015-05-22	7.5	7.5	3	3	0	1	2015-05-12	1	1	0	3	2015-05-12	2015-06-09	0	28	0	1	1		1	0	0.107143	0	1	0	544
35	F	10/2/2015	10/6/2015	QHS	ZOPICLONE TAB 7.5 mg	7.5 mg = 1 tab PO QHS	7.5	0	MGH	MGH	ZOPIC7.5	2015-10-02	2015-10-06	7.5	7.5	4	0	1	0	2015-10-03	1	1	0	4	2015-10-02	2015-10-06		4	2	0	0		0	0	1		0	0	545
39	M	2/21/2016	3/20/2016	QHS	ZOPICLONE TAB 7.5 mg	7.5 mg = 1 tab PO QHS	7.5	0	RVH	RVH	ZOPIC7.5	2016-02-21	2016-03-20	7.5	7.5	28	0	1	0	2016-02-21	1	1	2	28	2016-02-21	2016-03-20	1	30	0	0	0		0	0	0.933333	1	1	1	546
60	M	12/17/2015	12/18/2015	QHSP	ZOPICLONE TAB 5 mg	5 mg = 1 tab PO QHS PRN	5	1			ZOPIC5	2015-12-17	2015-12-18	5	5	1	1	0	1	2015-12-17	1	1	7	1	2015-12-17	2015-12-18		8	0	0	0	1	0	0	0.125		0	0	547
83	M	2/2/2016	2/2/2016	ONCE	ZOPICLONE TAB 7.5 mg	3.75 mg = 0.5 tab PO ONCE HS on 02 FEB 2016	3.75	1	RVH	RVH	ZOPIC7.5	2016-02-02	2016-02-02	3.75	3.75	2	2	0	1	2016-02-02	1	1	4	2	2016-02-02	2016-02-02		6	0	1	1	0	0	0	0.333333		0	0	548
78	M	9/16/2015	9/17/2015	QHS	ZOPICLONE TAB 7.5 mg	7.5 mg = 1 tab PO QHS	7.5	0			ZOPIC7.5	2015-09-16	2015-09-17	7.5	7.5	1	0	1	0	2015-09-16	1	1	0	1	2015-09-16	2015-09-17		1	0	1	0		1	0	1		0	0	549
87	F	3/8/2016	3/8/2016	PRNCAC	ZOPICLONE TAB 7.5 mg		7.5	1			ZOPIC7.5	2016-03-08	2016-03-08	7.5	7.5	20	20	0	1	2016-03-08	1	1	5	20	2016-03-08	2016-04-26	1	54	1	1	1	1	1	0	0.37037	0	1	1	550
87	M	8/4/2015	8/18/2015	QHSP	ZOPICLONE TAB 5 mg	5 mg = 1 tab PO QHS PRN	5	1	RVH	RVH	ZOPIC5	2015-08-04	2015-08-18	5	5	20	20	0	1	2015-08-04	1	1	1	20	2015-08-04	2015-08-18	1	15	1	1	1		0	0	1.33333		1	1	551
69	F	5/13/2015	5/16/2015	qhs	ZOPICLONE TAB 5 mg	5 mg = 1 tab PO QHS	5	0	RVH	RVH	ZOPIC5	2015-05-13	2015-05-16	5	5	3	0	1	0	2015-05-13	1	1	0	3	2015-05-13	2015-05-16		3	0	1	0		0	0	1		0	0	552
86	F	5/11/2015	5/12/2015	QHSP	ZOPICLONE TAB 7.5 mg	7.5 mg = 1 tab PO QHS PRN	7.5	1			ZOPIC7.5	2015-05-11	2015-05-12	7.5	7.5	1	1	0	1	2015-05-11	1	1	0	1	2015-05-11	2015-05-12		1	0	1	1		1	0	1		0	0	553
66	M	10/16/2015	10/19/2015	QHS	ZOPICLONE TAB 5 mg	5 mg = 1 tab PO QHS	5	0	MGH	MGH	ZOPIC5	2015-10-16	2015-10-19	5	5	4	0	1	0	2015-10-16	1	1	1	4	2015-10-16	2015-10-19		4	0	1	0		0	0	1		0	0	554
54	F	9/21/2015	9/23/2015	QHSP	ZOPICLONE TAB 7.5 mg	3.75 mg = 0.5 tab PO QHS PRN	3.75	1	MGH	MGH	ZOPIC7.5	2015-09-21	2015-09-23	3.75	3.75	1	1	0	1	2015-09-21	1	1	0	1	2015-09-21	2015-09-23		2	0	0	0		0	0	0.5		0	0	555
79	F	10/27/2015	10/28/2015	PRN	ZOPICLONE TAB 7.5 mg	3.75 mg = 0.5 tab PO QHS PRN	3.75	0	MGH	MGH	ZOPIC7.5	2015-10-27	2015-10-28	3.75	3.75	1	0	1	0	2015-10-27	1	1	0	1	2015-10-27	2015-10-28		1	0	1	0		0	0	1		0	0	556
82	M	4/14/2015	5/26/2015	QHSP	ZOPICLONE TAB 7.5 mg	7.5 mg = 1 tab PO QHS PRN	7.5	1	RVH	RVH	ZOPIC7.5	2015-04-14	2015-05-26	7.5	7.5	4	4	0	1	2015-04-14	1	1	15	4	2015-04-14	2015-05-26	0	57	0	1	1	1	1	0	0.0701754	0	1	0	557
35	F	11/13/2015	11/17/2015	QHS	ZOPICLONE TAB 7.5 mg	7.5 mg = 1 tab PO QHS	7.5	0	MGH	MGH	ZOPIC7.5	2015-11-13	2015-11-17	7.5	7.5	5	0	1	0	2015-11-13	1	1	1	5	2015-11-13	2015-11-17	0	23	0	0	0		0	0	0.217391	0	1	0	558
85	M	3/30/2015	4/16/2015	QHS	ZOPICLONE TAB 7.5 mg	11.25 mg = 1.5 tab PO QHS	11.25	0	RVH	RVH	ZOPIC7.5	2015-03-30	2015-04-16	11.25	11.25	47	0	1	0	2015-03-30	1	1	1	47	2015-03-30	2015-05-18	1	50	0	1	1		1	1	0.94	1	1	1	559
57	F	3/10/2016	3/10/2016	PRNCAC	ZOPICLONE TAB 5 mg		5	1			ZOPIC5	2016-03-10	2016-03-10	5	5	1	1	0	1	2016-03-10	1	1	1	1	2016-03-10	2016-03-10		1	0	0	0		0	0	1		0	0	560
82	F	3/13/2016	3/14/2016	QHSp	ZOPICLONE TAB 7.5 mg	7.5 mg = 1 tab PO QHS PRN	7.5	1			ZOPIC7.5	2016-03-13	2016-03-14	7.5	7.5	1	1	0	1	2016-03-13	1	1	3	1	2016-03-13	2016-03-14		4	0	1	1	1	1	0	0.25		0	0	561
36	F	5/5/2015	5/5/2015	QHSP	ZOPICLONE TAB 7.5 mg	7.5 mg = 1 tab PO QHS PRN	7.5	1	MGH	MGH	ZOPIC7.5	2015-05-05	2015-05-05	7.5	7.5	4	4	0	1	2015-05-05	1	1	0	4	2015-05-05	2015-05-08		0	0	0	0		0	0			0	0	562
62	M	12/13/2015	12/19/2015	QHS	ZOPICLONE TAB 7.5 mg	7.5 mg = 1 tab PO QHS	7.5	0	RVH	RVH	ZOPIC7.5	2015-12-13	2015-12-19	7.5	7.5	19	12	1	0	2015-12-14	1	1	110	19	2015-12-13	2016-01-27	1	159	0	0	0	1	0	0	0.119497	0	1	1	563
74	M	1/7/2016	1/7/2016	PRNCAC	ZOPICLONE TAB 7.5 mg		7.5	1			ZOPIC7.5	2016-01-07	2016-01-07	7.5	7.5	2	2	0	1	2016-01-07	1	1	13	2	2016-01-07	2016-01-07	0	14	0	1	0	1	1	0	0.142857		1	0	564
40	M	7/1/2015	7/2/2015	QHSP	ZOPICLONE TAB 7.5 mg	7.5 mg = 1 tab PO QHS PRN	7.5	1	MGH	MGH	ZOPIC7.5	2015-07-01	2015-07-02	7.5	7.5	2	2	0	1	2015-07-01	1	1	0	2	2015-07-01	2015-07-02		1	0	0	0		0	0	2		0	0	565
53	F	3/24/2016	3/31/2016	QHSP	ZOPICLONE TAB 7.5 mg	7.5 mg = 1 tab PO QHS PRN	7.5	1	MGH	MGH	ZOPIC7.5	2016-03-24	2016-03-31	7.5	7.5	1	1	0	1	2016-03-24	1	1	0	1	2016-03-24	2016-03-31		7	0	0	0		0	0	0.142857		0	0	566
72	M	5/13/2015	5/15/2015	QHS	ZOPICLONE TAB 7.5 mg	7.5 mg = 1 tab PO QHS	7.5	0	RVH	RVH	ZOPIC7.5	2015-05-13	2015-05-15	7.5	7.5	3	0	1	0	2015-05-13	1	1	1	3	2015-05-13	2015-05-15		8	0	1	0		1	0	0.375		0	0	567
68	F	4/14/2015	4/15/2015	QHSP	ZOPICLONE TAB 7.5 mg	3.75 mg = 0.5 tab PO QHS PRN	3.75	1	MGH	MGH	ZOPIC7.5	2015-04-14	2015-04-15	3.75	3.75	1	1	0	1	2015-04-14	1	1	0	1	2015-04-14	2015-04-15		1	0	1	0		0	0	1		0	0	568
73	F	2/12/2016	2/13/2016	QHSP	ZOPICLONE TAB 7.5 mg	7.5 mg = 1 tab PO QHS PRN IF INSOMNIA	7.5	1	MGH	MGH	ZOPIC7.5	2016-02-12	2016-02-13	7.5	7.5	1	1	0	1	2016-02-12	1	1	0	1	2016-02-12	2016-02-13		1	0	1	0		1	0	1		0	0	569
69	F	4/15/2015	4/15/2015	PRNCAC	ZOPICLONE TAB 7.5 mg		7.5	1			ZOPIC7.5	2015-04-15	2015-04-15	7.5	7.5	1	1	0	1	2015-04-15	1	1	14	1	2015-04-15	2015-04-15	0	37	0	1	0	1	1	0	0.027027	0	1	0	570
67	F	8/27/2015	8/31/2015	QHS	ZOPICLONE TAB 7.5 mg	7.5 mg = 1 tab PO QHS	7.5	0			ZOPIC7.5	2015-08-27	2015-08-31	7.5	7.5	5	1	1	0	2015-08-27	1	1	1	5	2015-08-27	2015-08-31		5	0	1	0		1	0	1		0	0	571
70	M	9/24/2015	9/24/2015	PRNCAC	ZOPICLONE TAB 5 mg		5	1			ZOPIC5	2015-09-24	2015-09-24	5	7.5	14	1	1	0	2015-09-24	1	1	9	14	2015-09-24	2015-10-03	1	18	0	1	0	1	1	0	0.777778		1	1	572
57	M	8/13/2015	8/16/2015	QHS	ZOPICLONE TAB 7.5 mg	7.5 mg = 1 tab PO QHS	7.5	0	MGH	MGH	ZOPIC7.5	2015-08-13	2015-08-16	7.5	7.5	4	0	1	0	2015-08-13	1	1	0	4	2015-08-13	2015-08-16		3	0	0	0		0	0	1.33333		0	0	573
63	M	4/14/2015	4/14/2015	qhsp	ZOPICLONE TAB 7.5 mg	3.75 mg = 0.5 tab PO QHS PRN	3.75	1	RVH	RVH	ZOPIC7.5	2015-04-14	2015-04-14	3.75	3.75	1	1	0	1	2015-04-14	1	1	1	1	2015-04-14	2015-04-14		1	0	0	0		0	0	1		0	0	574
72	M	12/14/2015	12/16/2015	QHS	ZOPICLONE TAB 7.5 mg	7.5 mg = 1 tab PO QHS FOR SLEEP	7.5	0	MGH	MGH	ZOPIC7.5	2015-12-14	2015-12-16	7.5	7.5	3	0	1	0	2015-12-14	1	1	2	3	2015-12-14	2015-12-16		4	2	1	0		1	0	0.75		0	0	575
69	M	11/10/2015	11/14/2015	QHSP	ZOPICLONE TAB 5 mg	5 mg = 1 tab PO QHS PRN	5	1	MGH	MGH	ZOPIC5	2015-11-10	2015-11-14	5	5	1	1	0	1	2015-11-10	1	1	0	1	2015-11-10	2015-11-14		4	0	1	0		0	0	0.25		0	0	576
71	M	3/30/2016	4/3/2016	QHSp	ZOPICLONE TAB 7.5 mg	7.5 mg = 1 tab PO QHS PRN	7.5	1			ZOPIC7.5	2016-03-30	2016-04-03	7.5	7.5	6	6	0	1	2016-03-30	1	1	12	6	2016-03-30	2016-04-03	0	24	0	1	0	1	1	0	0.25	0	1	0	577
85	F	7/25/2015	7/25/2015	PRNCAC	ZOPICLONE TAB 7.5 mg		7.5	1			ZOPIC7.5	2015-07-25	2015-07-25	7.5	7.5	3	3	0	1	2015-07-25	1	1	2	3	2015-07-25	2015-07-29		11	0	1	1		1	0	0.272727		1	0	578
68	M	1/14/2016	1/14/2016	PRNCAC	ZOPICLONE TAB 7.5 mg		7.5	1			ZOPIC7.5	2016-01-14	2016-01-14	7.5	7.5	1	1	0	1	2016-01-14	1	1	1	1	2016-01-14	2016-01-14		1	0	1	0		1	0	1		0	0	579
79	M	1/28/2016	1/30/2016	qhs	ZOPICLONE TAB 5 mg	5 mg = 1 tab PO QHS	5	0	MGH	MGH	ZOPIC5	2016-01-28	2016-01-30	5	5	3	0	1	0	2016-01-28	1	1	0	3	2016-01-28	2016-01-30		2	0	1	0		0	0	1.5		0	0	580
83	M	10/13/2015	10/14/2015	qhsp	ZOPICLONE TAB 7.5 mg	3.75 mg = 0.5 tab PO QHS PRN	3.75	1			ZOPIC7.5	2015-10-13	2015-10-14	3.75	3.75	1	1	0	1	2015-10-14	1	1	0	1	2015-10-13	2015-10-14		1	0	1	1		0	0	1		0	0	581
89	M	11/13/2015	11/19/2015	QHSP	ZOPICLONE TAB 7.5 mg	3.75 mg = 0.5 tab PO QHS PRN	3.75	1	MGH	MGH	ZOPIC7.5	2015-11-13	2015-11-19	3.75	3.75	2	2	0	1	2015-11-14	1	1	1	2	2015-11-13	2015-11-19		7	2	1	1		0	0	0.285714		0	0	582
48	F	11/5/2015	11/27/2015	qhs	ZOPICLONE TAB 5 mg	5 mg = 1 tab PO QHS	5	0			ZOPIC5	2015-11-05	2015-11-27	5	7.5	122	0	1	0	2015-11-05	1	1	0	122	2015-11-05	2016-03-03	1	119	0	0	0		0	0	1.02521	1	1	1	583
36	F	5/22/2015	5/22/2015	PRNCAC	ZOPICLONE TAB 7.5 mg		7.5	1			ZOPIC7.5	2015-05-22	2015-05-22	5	7.5	2	1	1	0	2015-05-22	1	1	0	2	2015-05-22	2015-05-23		1	0	0	0		0	0	2		0	0	584
79	M	3/11/2016	3/16/2016	QHS	ZOPICLONE TAB 7.5 mg	7.5 mg = 1 tab PO QHS	7.5	0	RVH	RVH	ZOPIC7.5	2016-03-11	2016-03-16	7.5	7.5	7	0	1	0	2016-03-11	1	1	0	7	2016-03-11	2016-03-16		5	0	1	0		1	0	1.4		0	0	585
50	F	3/9/2016	3/9/2016	ONCE	ZOPICLONE TAB 7.5 mg	7.5 mg = 1 tab PO ONCE	7.5	1	MGH	MGH	ZOPIC7.5	2016-03-09	2016-03-09	7.5	7.5	1	1	0	1	2016-03-09	1	1	674	1	2016-03-09	2016-03-09	0		0	0	0	1	0	0		0	1	0	586
66	M	12/31/2015	1/3/2016	QHS	ZOPICLONE TAB 7.5 mg	7.5 mg = 1 tab PO QHS	7.5	0	MGH	MGH	ZOPIC7.5	2015-12-31	2016-01-03	7.5	7.5	8	2	1	0	2015-12-31	1	1	2	8	2015-12-31	2016-02-18	0	51	0	1	0		1	0	0.156863	0	1	0	587
63	F	10/12/2015	10/12/2015	QHS	ZOPICLONE TAB 7.5 mg	7.5 mg = 1 tab PO QHS	7.5	0	MGH	MGH	ZOPIC7.5	2015-10-12	2015-10-12	7.5	7.5	1	0	1	0	2015-10-12	1	1	0	1	2015-10-12	2015-10-12		0	0	0	0		0	0			0	0	588
70	M	10/11/2015	10/27/2015	QHSP	ZOPICLONE TAB 7.5 mg	7.5 mg = 1 tab PO QHS PRN	7.5	1	MGH	MGH	ZOPIC7.5	2015-10-11	2015-10-27	7.5	7.5	2	2	0	1	2015-10-11	1	1	21	2	2015-10-11	2015-10-27	0	37	0	1	0	1	1	0	0.0540541	0	1	0	589
82	M	9/30/2015	10/1/2015	QHSP	ZOPICLONE TAB 7.5 mg	3.725 mg = 0.5 tab PO QHS PRN	3.725	1			ZOPIC7.5	2015-09-30	2015-10-01	3.725	3.725	1	1	0	1	2015-09-30	1	1	1	1	2015-09-30	2015-10-01		2	0	1	1		0	0	0.5		0	0	590
32	M	11/13/2015	11/21/2015	QHSP	ZOPICLONE TAB 7.5 mg	3.75 mg = 0.5 tab PO QHS PRN	3.75	1	MGH	MGH	ZOPIC7.5	2015-11-13	2015-11-21	3.75	3.75	1	1	0	1	2015-11-13	1	1	1	1	2015-11-13	2015-11-21		9	2	0	0		0	0	0.111111		0	0	591
65	F	2/1/2016	2/2/2016	QHS	ZOPICLONE TAB 7.5 mg	7.5 mg = 1 tab PO QHS	7.5	0	MGH	MGH	ZOPIC7.5	2016-02-01	2016-02-02	7.5	7.5	2	0	1	0	2016-02-01	1	1	0	2	2016-02-01	2016-02-02		1	0	1	0		1	0	2		0	0	592
86	F	2/17/2016	3/15/2016	QHSP	ZOPICLONE TAB 7.5 mg	3.75 mg = 0.5 tab PO QHS PRN	3.75	1	MGH	MGH	ZOPIC7.5	2016-02-17	2016-03-15	3.75	3.75	2	2	0	1	2016-02-17	1	1	13	2	2016-02-17	2016-03-15	0	78	2	1	1	0	0	0	0.025641	0	1	0	593
85	F	4/25/2015	4/26/2015	QHSP	ZOPICLONE TAB 7.5 mg	7.5 mg = 1 tab PO QHS PRN	7.5	1	MGH	MGH	ZOPIC7.5	2015-04-25	2015-04-26	7.5	7.5	1	1	0	1	2015-04-25	1	1	0	1	2015-04-25	2015-04-26		1	0	1	1		1	0	1		0	0	594
77	F	3/23/2016	3/28/2016	QHSP	ZOPICLONE TAB 7.5 mg	7.5 mg = 1 tab PO QHS PRN	7.5	1			ZOPIC7.5	2016-03-23	2016-03-28	7.5	7.5	3	3	0	1	2016-03-23	1	1	9	3	2016-03-23	2016-03-28	0	18	0	1	0	1	1	0	0.166667		1	0	595
52	M	12/1/2015	12/1/2015	PRNCAC	ZOPICLONE TAB 7.5 mg		7.5	1			ZOPIC7.5	2015-12-01	2015-12-01	10	10	10	10	0	1	2015-12-01	1	1	0	10	2015-12-01	2015-12-09		8	0	0	0		1	1	1.25		0	0	596
82	F	3/14/2016	3/14/2016	PRNCAC	ZOPICLONE TAB 7.5 mg		7.5	1			ZOPIC7.5	2016-03-14	2016-03-14	7.5	7.5	1	1	0	1	2016-03-14	1	1	1	1	2016-03-14	2016-03-14		1	0	1	1		1	0	1		0	0	597
55	F	1/28/2016	1/28/2016	QHS	ZOPICLONE TAB 7.5 mg	7.5 mg = 1 tab PO QHS	7.5	0	MGH	MGH	ZOPIC7.5	2016-01-28	2016-01-28	7.5	7.5	2	0	1	0	2016-01-28	1	1	169	2	2016-01-28	2016-01-28	0	197	0	0	0	1	0	0	0.0101523	0	1	0	598
41	M	1/31/2016	1/31/2016	PRNCAC	ZOPICLONE TAB 5 mg		5	1			ZOPIC5	2016-01-31	2016-01-31	5	5	2	1	1	0	2016-01-31	1	1	0	2	2016-01-31	2016-02-01		1	0	0	0		0	0	2		0	0	599
89	F	8/9/2015	8/9/2015	given	ZOPICLONE TAB 7.5 mg	7.5 mg = 1 tab PO ONCE (*** GIVEN ***)	7.5	1	MGH	MGH	ZOPIC7.5	2015-08-09	2015-08-09	7.5	7.5	4	4	0	1	2015-08-10	1	1	1	4	2015-08-10	2015-08-18		10	2	1	1		1	0	0.4		0	0	600
76	M	1/30/2016	1/30/2016	PRNCAC	ZOPICLONE TAB 7.5 mg		7.5	1			ZOPIC7.5	2016-01-30	2016-01-30	7.5	7.5	16	1	1	0	2016-01-30	1	1	1	16	2016-01-30	2016-02-25	1	27	0	1	0		1	0	0.592593	0	1	1	601
31	F	3/26/2016	4/8/2016	QHSP	ZOPICLONE TAB 5 mg	5 mg = 1 tab PO QHS PRN	5	1	MGH	MGH	ZOPIC5	2016-03-26	2016-04-08	5	5	2	2	0	1	2016-03-26	1	1	7	2	2016-03-26	2016-04-08	0	20	0	0	0	1	0	0	0.1		1	0	602
75	F	8/30/2015	9/18/2015	QHSp	ZOPICLONE TAB 7.5 mg	7.5 mg = 1 tab PO QHS PRN	7.5	1			ZOPIC7.5	2015-08-30	2015-09-18	7.5	7.5	5	5	0	1	2015-09-01	1	1	5	5	2015-08-30	2015-10-23	0	60	0	1	0	1	1	0	0.0833333	0	1	0	603
49	F	6/5/2015	6/15/2015	QHS	ZOPICLONE TAB 7.5 mg	15 mg = 2 tab PO QHS	15	0	RVH	RVH	ZOPIC7.5	2015-06-05	2015-06-15	15	15	7	0	1	0	2015-06-05	1	1	0	7	2015-06-05	2015-06-15		10	0	0	0		1	1	0.7		0	0	604
43	F	3/31/2015	4/4/2015	QHS	ZOPICLONE TAB 7.5 mg	7.5 mg = 1 tab PO QHS	7.5	0	MGH	MGH	ZOPIC7.5	2015-03-31	2015-04-04	7.5	7.5	6	0	1	0	2015-03-31	1	1	0	6	2015-03-31	2015-04-04		4	0	0	0		0	0	1.5		0	0	605
92	M	3/19/2016	3/19/2016	QHS	ZOPICLONE TAB 7.5 mg	3.75 mg = 0.5 tab PO QHS	3.75	0	RVH	RVH	ZOPIC7.5	2016-03-19	2016-03-19	7.5	7.5	2	1	1	0	2016-03-19	1	1	3	2	2016-03-19	2016-03-19		3	0	1	1	1	1	0	0.666667		0	0	606
58	M	1/21/2016	1/21/2016	PRNCAC	ZOPICLONE TAB 7.5 mg		7.5	1			ZOPIC7.5	2016-01-21	2016-01-21	7.5	7.5	1	1	0	1	2016-01-21	1	1	1	1	2016-01-21	2016-01-21		1	0	0	0		0	0	1		0	0	607
62	M	3/23/2016	3/23/2016	PRNCAC	ZOPICLONE TAB 5 mg		5	1			ZOPIC5	2016-03-23	2016-03-23	5	5	1	1	0	1	2016-03-23	1	1	1	1	2016-03-23	2016-03-23		2	0	0	0		0	0	0.5		0	0	608
63	F	2/3/2016	2/7/2016	QHS	ZOPICLONE TAB 7.5 mg	7.5 mg = 1 tab PO QHS	7.5	0	MGH	MGH	ZOPIC7.5	2016-02-03	2016-02-07	7.5	7.5	5	0	1	0	2016-02-03	1	1	0	5	2016-02-03	2016-02-07		4	0	0	0		0	0	1.25		0	0	609
83	M	6/18/2015	6/19/2015	qhsp	ZOPICLONE TAB 5 mg	2.5 mg = 0.5 tab PO QHS PRN	2.5	1	RVH	RVH	ZOPIC5	2015-06-18	2015-06-19	2.5	2.5	1	1	0	1	2015-06-18	1	1	0	1	2015-06-18	2015-06-19		1	0	1	1		0	0	1		0	0	610
81	M	8/31/2015	9/8/2015	QHS	ZOPICLONE TAB 5 mg	5 mg = 1 tab PO QHS	5	0	MGH	MGH	ZOPIC5	2015-08-31	2015-09-08	5	5	9	0	1	0	2015-08-31	1	1	19	9	2015-08-31	2015-09-08	0	28	2	1	1	1	0	0	0.321429	0	1	0	611
55	M	3/1/2016	3/2/2016	QHSP	ZOPICLONE TAB 7.5 mg	7.5 mg = 1 tab PO QHS PRN	7.5	1	MGH	MGH	ZOPIC7.5	2016-03-01	2016-03-02	7.5	7.5	1	1	0	1	2016-03-01	1	1	2	1	2016-03-01	2016-03-02		3	0	0	0		0	0	0.333333		0	0	612
66	M	6/14/2015	6/14/2015	PRNCAC	ZOPICLONE TAB 7.5 mg		7.5	1			ZOPIC7.5	2015-06-14	2015-06-14	7.5	7.5	1	1	0	1	2015-06-14	1	1	2	1	2015-06-14	2015-06-14		2	0	1	0		1	0	0.5		0	0	613
31	F	8/9/2015	8/9/2015	PRNCAC	ZOPICLONE TAB 7.5 mg		7.5	1			ZOPIC7.5	2015-08-09	2015-08-09	7.5	7.5	1	1	0	1	2015-08-09	1	1	1	1	2015-08-09	2015-08-09		1	0	0	0		0	0	1		0	0	614
61	F	11/25/2015	11/25/2015	QHS	ZOPICLONE TAB 7.5 mg	7.5 mg = 1 tab PO QHS for 1 dose	7.5	0			ZOPIC7.5	2015-11-25	2015-11-25	7.5	7.5	1	0	1	0	2015-11-25	1	1	0	1	2015-11-25	2015-11-25		1	0	0	0		0	0	1		0	0	615
57	F	5/13/2015	5/14/2015	QHSP	ZOPICLONE TAB 7.5 mg	7.5 mg = 1 tab PO QHS PRN	7.5	1	MGH	MGH	ZOPIC7.5	2015-05-13	2015-05-14	7.5	7.5	2	2	0	1	2015-05-13	1	1	0	2	2015-05-13	2015-05-14		1	0	0	0		0	0	2		0	0	616
32	M	3/11/2016	3/11/2016	PRNCAC	ZOPICLONE TAB 7.5 mg		7.5	1			ZOPIC7.5	2016-03-11	2016-03-11	7.5	15	6	1	1	0	2016-03-11	1	1	1	6	2016-03-11	2016-03-16		6	0	0	0		1	1	1		0	0	617
63	M	4/10/2015	4/11/2015	QHSp	ZOPICLONE TAB 7.5 mg	7.5 mg = 1 tab PO QHS PRN	7.5	1	RVH	RVH	ZOPIC7.5	2015-04-10	2015-04-11	7.5	7.5	5	5	0	1	2015-04-10	1	1	19	5	2015-04-10	2015-04-29	0	65	0	0	0	1	0	0	0.0769231	0	1	0	618
95	F	11/4/2015	11/13/2015	QHSP	ZOPICLONE TAB 7.5 mg	3.75 mg = 0.5 tab PO QHS PRN	3.75	1	MGH	MGH	ZOPIC7.5	2015-11-04	2015-11-13	3.75	3.75	1	1	0	1	2015-11-04	1	1	0	1	2015-11-04	2015-11-13	0	14	0	1	1		0	0	0.0714286		1	0	619
82	M	1/9/2016	1/15/2016	qhsp	ZOPICLONE TAB 5 mg	5 mg = 1 tab PO QHS PRN	5	1			ZOPIC5	2016-01-09	2016-01-15	5	5	6	6	0	1	2016-01-09	1	1	1	6	2016-01-09	2016-01-15		7	0	1	1		0	0	0.857143		0	0	620
49	F	11/17/2015	11/19/2015	Q24H	ZOPICLONE TAB 7.5 mg	7.5 mg = 1 tab PO Q24H	7.5	0	MGH	MGH	ZOPIC7.5	2015-11-17	2015-11-19	7.5	7.5	3	0	1	0	2015-11-17	1	1	0	3	2015-11-17	2015-11-19		2	0	0	0		0	0	1.5		0	0	621
71	F	4/13/2015	6/11/2015	QHSP	ZOPICLONE TAB 7.5 mg	3.75mg - 7.5 mg = 0.5 - 1 tab PO QHS PRN	7.5	1			ZOPIC7.5	2015-04-13	2015-06-11	7.5	7.5	23	23	0	1	2015-04-13	1	1	21	23	2015-04-13	2015-06-13	1	80	0	1	0	1	1	0	0.2875	1	1	1	622
64	F	1/12/2016	1/17/2016	QHS	ZOPICLONE TAB 7.5 mg	7.5 mg = 1 tab PO QHS	7.5	0			ZOPIC7.5	2016-01-12	2016-01-17	7.5	7.5	12	0	1	0	2016-01-12	1	1	0	12	2016-01-12	2016-01-17		5	0	0	0		0	0	2.4		0	1	623
70	M	9/10/2015	9/22/2015	QHSP	ZOPICLONE TAB 5 mg	5 mg = 1 tab PO QHS PRN	5	1			ZOPIC5	2015-09-10	2015-09-22	5	5	1	1	0	1	2015-09-10	1	1	0	1	2015-09-10	2015-09-22		12	0	1	0		0	0	0.0833333		1	0	624
69	M	12/6/2015	12/7/2015	QHSP	ZOPICLONE TAB 7.5 mg	3.75 mg = 0.5 tab PO QHS PRN	3.75	1	RVH	RVH	ZOPIC7.5	2015-12-06	2015-12-07	3.75	3.75	1	1	0	1	2015-12-06	1	1	2	1	2015-12-06	2015-12-07		3	0	1	0		0	0	0.333333		0	0	625
84	F	5/13/2015	5/13/2015	PRNCAC	ZOPICLONE TAB 5 mg		5	1			ZOPIC5	2015-05-13	2015-05-13	5	5	1	1	0	1	2015-05-13	1	1	1	1	2015-05-13	2015-05-13		1	0	1	1		0	0	1		0	0	626
68	F	11/15/2015	11/16/2015	QHS	ZOPICLONE TAB 7.5 mg	7.5 mg = 1 tab PO QHS	7.5	0	MGH	MGH	ZOPIC7.5	2015-11-15	2015-11-16	7.5	7.5	6	3	1	0	2015-11-15	1	1	0	6	2015-11-15	2015-12-23	0	38	0	1	0		1	0	0.157895	0	1	0	627
57	M	4/18/2015	4/29/2015	QHS	ZOPICLONE TAB 7.5 mg	7.5 mg = 1 tab PO QHS	7.5	0	RVH	RVH	ZOPIC7.5	2015-04-18	2015-04-29	7.5	7.5	13	0	1	0	2015-04-18	1	1	2	13	2015-04-18	2015-04-29		13	0	0	0		0	0	1		1	1	628
68	M	4/24/2015	4/28/2015	qhsp	ZOPICLONE TAB 5 mg	5 mg = 1 tab PO QHS PRN	5	1	RVH	RVH	ZOPIC5	2015-04-24	2015-04-28	5	5	1	1	0	1	2015-04-24	1	1	5	1	2015-04-24	2015-04-28		9	0	1	0	1	0	0	0.111111		0	0	629
42	F	8/3/2015	8/3/2015	PRNCAC	ZOPICLONE TAB 5 mg		5	1			ZOPIC5	2015-08-03	2015-08-03	5	5	1	1	0	1	2015-08-03	1	1	4	1	2015-08-03	2015-08-03	0	28	0	0	0	1	0	0	0.0357143	0	1	0	630
68	M	3/23/2016	3/24/2016	QHSp	ZOPICLONE TAB 7.5 mg	7.5 mg = 1 tab PO QHS PRN	7.5	1	RVH	RVH	ZOPIC7.5	2016-03-23	2016-03-24	7.5	7.5	17	17	0	1	2016-03-23	1	1	4	17	2016-03-23	2016-04-08	1	20	0	1	0	1	1	0	0.85		1	1	631
60	F	4/13/2015	4/21/2015	QHSP	ZOPICLONE TAB 5 mg	2.5-5 mg = 0.5-1 tab PO QHS PRN	2.5	1	MGH	MGH	ZOPIC5	2015-04-13	2015-04-21	2.5	2.5	1	1	0	1	2015-04-13	1	1	0	1	2015-04-13	2015-04-21	0	48	0	0	0		0	0	0.0208333	0	1	0	632
51	M	5/21/2015	7/9/2015	QHS	ZOPICLONE TAB 7.5 mg	7.5 mg = 1 tab PO QHS	7.5	0	MGH	MGH	ZOPIC7.5	2015-05-21	2015-07-09	7.5	7.5	53	0	1	0	2015-05-21	1	1	121	53	2015-05-21	2015-07-09	1	170	0	0	0	1	0	0	0.311765	1	1	1	633
35	F	4/8/2015	4/9/2015	qhs	ZOPICLONE TAB 5 mg	5 mg = 1 tab PO QHS	5	0	RVH	RVH	ZOPIC5	2015-04-08	2015-04-09	5	5	2	0	1	0	2015-04-08	1	1	0	2	2015-04-08	2015-04-09		1	0	0	0		0	0	2		0	0	634
62	M	9/2/2015	9/13/2015	qhsP	ZOPICLONE TAB 5 mg	5 mg = 1 tab PO QHS PRN	5	1	RVH	RVH	ZOPIC5	2015-09-02	2015-09-13	5	5	1	1	0	1	2015-09-11	1	1	31	1	2015-09-02	2015-09-13	0	42	0	0	0	1	0	0	0.0238095	0	1	0	635
67	M	12/30/2015	12/30/2015	ONCE	ZOPICLONE TAB 7.5 mg	3.75 mg = 0.5 tab PO ONCE	3.75	1	MGH	MGH	ZOPIC7.5	2015-12-30	2015-12-30	3.75	3.75	11	1	1	0	2015-12-30	1	1	12	11	2015-12-30	2016-01-09	0	22	2	1	0	0	0	0	0.5	0	1	1	636
29	M	2/11/2016	2/17/2016	QHSP	ZOPICLONE TAB 7.5 mg	7.5 mg = 1 tab PO QHS PRN	7.5	1	MGH	MGH	ZOPIC7.5	2016-02-11	2016-02-17	7.5	7.5	1	1	0	1	2016-02-11	1	1	0	1	2016-02-11	2016-02-17		6	0	0	0		0	0	0.166667		0	0	637
37	M	1/28/2016	3/1/2016	QHSP	ZOPICLONE TAB 7.5 mg	7.5 mg = 1 tab PO QHS PRN for sleep	7.5	1			ZOPIC7.5	2016-01-28	2016-03-01	7.5	7.5	3	3	0	1	2016-03-04	1	1	0	3	2016-01-28	2016-03-01	0	33	0	0	0		0	0	0.0909091	0	1	0	638
66	M	4/8/2015	4/8/2015	PRNCAC	ZOPICLONE TAB 7.5 mg		7.5	1			ZOPIC7.5	2015-04-08	2015-04-08	7.5	7.5	2	2	0	1	2015-04-08	1	1	1	2	2015-04-08	2015-04-09		3	0	1	0		1	0	0.666667		0	0	639
93	M	8/5/2015	8/5/2015	PRNCAC	ZOPICLONE TAB 7.5 mg		7.5	1			ZOPIC7.5	2015-08-05	2015-08-05	7.5	7.5	1	1	0	1	2015-08-05	1	1	2	1	2015-08-05	2015-08-05		2	0	1	1		1	0	0.5		0	0	640
86	M	10/28/2015	10/28/2015	PRNCAC	ZOPICLONE TAB 7.5 mg		7.5	1			ZOPIC7.5	2015-10-28	2015-10-28	7.5	7.5	3	1	1	0	2015-10-28	1	1	0	3	2015-10-28	2015-10-30		2	0	1	1		1	0	1.5		0	0	641
64	M	7/1/2015	7/1/2015	ONCE	ZOPICLONE TAB 7.5 mg	3.75 mg = 0.5 tab PO ONCE	3.75	1	MGH	MGH	ZOPIC7.5	2015-07-01	2015-07-01	3.75	7.5	5	5	0	1	2015-07-02	1	1	4	5	2015-07-01	2015-07-05		13	2	0	0	0	0	0	0.384615		1	0	642
30	M	5/21/2015	5/25/2015	QHSP	ZOPICLONE TAB 7.5 mg	3.75 mg = 0.5 tab PO QHS PRN	3.75	1	MGH	MGH	ZOPIC7.5	2015-05-21	2015-05-25	3.75	3.75	1	1	0	1	2015-05-21	1	1	6	1	2015-05-21	2015-05-25		10	2	0	0	0	0	0	0.1		0	0	643
79	F	3/27/2016	3/27/2016	PRNCAC	ZOPICLONE TAB 5 mg		5	1			ZOPIC5	2016-03-27	2016-03-27	5	7.5	2	2	0	1	2016-03-27	1	1	1	2	2016-03-27	2016-03-29		3	0	1	0		1	0	0.666667		0	0	644
94	M	7/1/2015	7/1/2015	QHSP	ZOPICLONE TAB 7.5 mg	7.5 mg = 1 tab PO QHS PRN	7.5	1	MGH	MGH	ZOPIC7.5	2015-07-01	2015-07-01	7.5	7.5	2	2	0	1	2015-07-01	1	1	0	2	2015-07-01	2015-07-03		0	0	1	1		1	0			0	0	645
76	F	4/10/2015	4/18/2015	QHSP	ZOPICLONE TAB 7.5 mg	7.5 mg = 1 tab PO QHS PRN	7.5	1	MGH	MGH	ZOPIC7.5	2015-04-10	2015-04-18	7.5	7.5	1	1	0	1	2015-04-10	1	1	5	1	2015-04-10	2015-04-18		13	0	1	0	1	1	0	0.0769231		1	0	646
78	F	10/31/2015	11/5/2015	QHSp	ZOPICLONE TAB 7.5 mg	3.75 mg = 0.5 tab PO QHS PRN	3.75	1			ZOPIC7.5	2015-10-31	2015-11-05	3.75	3.75	2	2	0	1	2015-10-31	1	1	5	2	2015-10-31	2015-11-05		10	0	1	0	0	0	0	0.2		0	0	647
75	M	4/14/2015	4/14/2015	PRNCAC	ZOPICLONE TAB 5 mg		5	1			ZOPIC5	2015-04-14	2015-04-14	5	7.5	2	1	1	0	2015-04-14	1	1	0	2	2015-04-14	2015-04-15		1	0	1	0		1	0	2		0	0	648
76	M	3/25/2016	3/27/2016	QHSP	ZOPICLONE TAB 7.5 mg	7.5 mg = 1 tab PO QHS PRN	7.5	1			ZOPIC7.5	2016-03-25	2016-03-27	7.5	7.5	1	1	0	1	2016-03-26	1	1	5	1	2016-03-25	2016-03-27		7	0	1	0	1	1	0	0.142857		0	0	649
31	M	6/1/2015	7/6/2015	QHSP	ZOPICLONE TAB 7.5 mg	3.75 mg = 0.5 tab PO QHS PRN	3.75	1	MGH	MGH	ZOPIC7.5	2015-06-01	2015-07-06	3.75	3.75	1	1	0	1	2015-06-01	1	1	5	1	2015-06-01	2015-07-06	0	40	2	0	0	0	0	0	0.025	0	1	0	650
85	M	7/9/2015	7/9/2015	PRNCAC	ZOPICLONE TAB 7.5 mg		7.5	1			ZOPIC7.5	2015-07-09	2015-07-09	7.5	7.5	1	1	0	1	2015-07-09	1	1	1	1	2015-07-09	2015-07-09		1	0	1	1		1	0	1		0	0	651
78	M	12/25/2015	12/28/2015	QHSP	ZOPICLONE TAB 7.5 mg	3.75 mg = 0.5 tab PO QHS PRN	3.75	1	MGH	MGH	ZOPIC7.5	2015-12-25	2015-12-28	3.75	3.75	1	1	0	1	2015-12-25	1	1	9	1	2015-12-25	2015-12-28		12	0	1	0	0	0	0	0.0833333		1	0	652
98	F	3/4/2016	3/5/2016	QHS	ZOPICLONE TAB 5 mg	2.5 mg = 0.5 tab PO QHS	2.5	0	MGH	MGH	ZOPIC5	2016-03-04	2016-03-05	2.5	2.5	2	0	1	0	2016-03-04	1	1	0	2	2016-03-04	2016-03-05		1	0	1	1		0	0	2		0	0	653
52	M	11/19/2015	11/20/2015	QHSP	ZOPICLONE TAB 7.5 mg	7.5 mg = 1 tab PO QHS PRN	7.5	1	MGH	MGH	ZOPIC7.5	2015-11-19	2015-11-20	7.5	10	2	2	0	1	2015-11-19	1	1	0	2	2015-11-19	2015-12-01		12	0	0	0		1	1	0.166667		1	0	654
71	M	4/18/2015	4/23/2015	QHSP	ZOPICLONE TAB 7.5 mg	7.5 mg = 1 tab PO QHS PRN	7.5	1	MGH	MGH	ZOPIC7.5	2015-04-18	2015-04-23	7.5	7.5	1	1	0	1	2015-04-18	1	1	9	1	2015-04-18	2015-04-23	0	14	0	1	0	1	1	0	0.0714286		1	0	655
66	M	2/12/2016	2/12/2016	PRNCAC	ZOPICLONE TAB 7.5 mg		7.5	1			ZOPIC7.5	2016-02-12	2016-02-12	7.5	7.5	11	11	0	1	2016-02-12	1	1	28	11	2016-02-12	2016-03-04	0		0	1	0	1	1	0		0	1	1	656
70	M	8/2/2015	8/18/2015	QHSP	ZOPICLONE TAB 7.5 mg	7.5 mg = 1 tab PO QHS PRN	7.5	1	RVH	RVH	ZOPIC7.5	2015-08-02	2015-08-18	7.5	7.5	17	17	0	1	2015-08-02	1	1	4	17	2015-08-02	2015-08-18	1	20	0	1	0	1	1	0	0.85		1	1	657
59	F	1/16/2016	1/17/2016	QHS	ZOPICLONE TAB 7.5 mg	7.5 mg = 1 tab PO QHS	7.5	0	RVH	RVH	ZOPIC7.5	2016-01-16	2016-01-17	7.5	7.5	9	0	1	0	2016-01-16	1	1	0	9	2016-01-16	2016-01-19		3	0	0	0		0	0	3		0	0	658
72	M	3/29/2016	3/31/2016	QHSP	ZOPICLONE TAB 5 mg	5 mg = 1 tab PO QHS PRN	5	1			ZOPIC5	2016-03-29	2016-03-31	5	5	3	3	0	1	2016-03-29	1	1	0	3	2016-03-29	2016-03-31	0	44	0	1	0		0	0	0.0681818	0	1	0	659
76	F	3/16/2016	3/16/2016	PRNCAC	ZOPICLONE TAB 7.5 mg		7.5	1			ZOPIC7.5	2016-03-16	2016-03-16	7.5	7.5	1	1	0	1	2016-03-16	1	1	1	1	2016-03-16	2016-03-16		3	0	1	0		1	0	0.333333		0	0	660
34	F	12/21/2015	12/21/2015	PRNCAC	ZOPICLONE TAB 5 mg		5	1			ZOPIC5	2015-12-21	2015-12-21	5	5	1	1	0	1	2015-12-21	1	1	3	1	2015-12-21	2015-12-21		3	1	0	0	1	0	0	0.333333		0	0	661
65	M	9/26/2015	9/26/2015	PRNCAC	ZOPICLONE TAB 5 mg		5	1			ZOPIC5	2015-09-26	2015-09-26	5	7.5	5	5	0	1	2015-09-26	1	1	1	5	2015-09-26	2015-10-12	0	18	0	1	0		1	0	0.277778		1	0	662
59	M	8/18/2015	8/19/2015	qhsp	ZOPICLONE TAB 7.5 mg	7.5 mg = 1 tab PO QHS PRN	7.5	1			ZOPIC7.5	2015-08-18	2015-08-19	7.5	7.5	1	1	0	1	2015-08-19	1	1	1	1	2015-08-18	2015-08-19		2	0	0	0		0	0	0.5		0	0	663
71	M	8/29/2015	8/31/2015	QHSP	ZOPICLONE TAB 7.5 mg	7.5 mg = 1 tab PO QHS PRN	7.5	1	MGH	MGH	ZOPIC7.5	2015-08-29	2015-08-31	7.5	7.5	2	2	0	1	2015-08-29	1	1	1	2	2015-08-29	2015-08-31		2	2	1	0		1	0	1		0	0	664
42	F	12/25/2015	12/26/2015	QHSP	ZOPICLONE TAB 5 mg	5 mg = 1 tab PO QHS PRN	5	1	RVH	RVH	ZOPIC5	2015-12-25	2015-12-26	5	7.5	4	4	0	1	2015-12-25	1	1	10	4	2015-12-25	2016-01-04	0	20	0	0	0	1	0	0	0.2		1	0	665
97	F	12/21/2015	12/21/2015	PRNCAC	ZOPICLONE TAB 7.5 mg		7.5	1			ZOPIC7.5	2015-12-21	2015-12-21	7.5	7.5	1	1	0	1	2015-12-21	1	1	2	1	2015-12-21	2015-12-21		2	0	1	1		1	0	0.5		0	0	666
49	F	7/25/2015	7/26/2015	QHS	ZOPICLONE TAB 5 mg	5 mg = 1 tab PO QHS	5	0	MGH	MGH	ZOPIC5	2015-07-25	2015-07-26	5	5	1	0	1	0	2015-07-26	1	1	0	1	2015-07-25	2015-07-26		1	0	0	0		0	0	1		0	0	667
80	F	1/15/2015	4/23/2015	QHS	ZOPICLONE TAB 7.5 mg	3.75 mg = 0.5 tab PT QHS	3.75	0	MGH	MGH	ZOPIC7.5	2015-01-15	2015-04-23	3.75	3.75	99	0	1	0	2015-01-15	1	1	83	99	2015-01-15	2015-04-23	1	181	0	1	1	0	0	0	0.546961	1	1	1	668
42	M	8/20/2015	8/21/2015	QHSP	ZOPICLONE TAB 7.5 mg	7.5 mg = 1 tab PO QHS PRN	7.5	1	MGH	MGH	ZOPIC7.5	2015-08-20	2015-08-21	7.5	7.5	1	1	0	1	2015-08-21	1	1	0	1	2015-08-20	2015-08-21		1	0	0	0		0	0	1		0	0	669
41	F	7/10/2015	7/10/2015	PRNCAC	ZOPICLONE TAB 7.5 mg		7.5	1			ZOPIC7.5	2015-07-10	2015-07-10	7.5	7.5	1	1	0	1	2015-07-10	1	1	1	1	2015-07-10	2015-07-10		1	0	0	0		0	0	1		0	0	670
66	M	6/29/2015	6/30/2015	QHS	ZOPICLONE TAB 7.5 mg	7.5 mg = 1 tab PO QHS	7.5	0			ZOPIC7.5	2015-06-29	2015-06-30	7.5	7.5	1	0	1	0	2015-06-29	1	1	0	1	2015-06-29	2015-06-30		1	0	1	0		1	0	1		0	0	671
79	M	5/14/2015	5/14/2015	qhs	ZOPICLONE TAB 5 mg	5 mg = 1 tab PO QHS	5	0	MGH	MGH	ZOPIC5	2015-05-14	2015-05-14	5	5	1	0	1	0	2015-05-14	1	1	1	1	2015-05-14	2015-05-14		1	0	1	0		0	0	1		0	0	672
60	M	1/24/2016	1/24/2016	ONCE	ZOPICLONE TAB 7.5 mg	3.75 mg = 0.5 tab PO ONCE	3.75	1	MGH	MGH	ZOPIC7.5	2016-01-24	2016-01-24	3.75	3.75	2	2	0	1	2016-01-25	1	1	2	2	2016-01-24	2016-01-25		4	2	0	0		0	0	0.5		0	0	673
84	M	4/10/2015	4/10/2015	ONCE	ZOPICLONE TAB 7.5 mg	3.75 mg = 0.5 tab PO ONCE	3.75	1			ZOPIC7.5	2015-04-10	2015-04-10	3.75	7.5	15	15	0	1	2015-04-10	1	1	2	15	2015-04-10	2015-05-07	1	29	0	1	1		1	0	0.517241	0	1	1	674
66	F	11/24/2015	11/24/2015	PRNCAC	ZOPICLONE TAB 7.5 mg		7.5	1			ZOPIC7.5	2015-11-24	2015-11-24	7.5	7.5	77	77	0	1	2015-11-24	1	1	3	77	2015-11-24	2016-02-12	1	83	0	1	0	1	1	0	0.927711	1	1	1	675
56	F	11/29/2015	12/1/2015	QHSP	ZOPICLONE TAB 7.5 mg	3.75 mg = 0.5 tab PO QHS PRN	3.75	1	MGH	MGH	ZOPIC7.5	2015-11-29	2015-12-01	3.75	7.5	5	5	0	1	2015-11-29	1	1	7	5	2015-11-29	2015-12-04		12	0	0	0	0	0	0	0.416667		1	0	676
57	F	9/2/2015	9/9/2015	QHSp	ZOPICLONE TAB 7.5 mg	7.5 mg = 1 tab PO QHS PRN	7.5	1			ZOPIC7.5	2015-09-02	2015-09-09	7.5	7.5	3	3	0	1	2015-09-02	1	1	0	3	2015-09-02	2015-09-09		7	0	0	0		0	0	0.428571		0	0	677
32	F	2/26/2016	3/1/2016	QHS	ZOPICLONE TAB 7.5 mg	7.5 mg = 1 tab PO QHS	7.5	0	MGH	MGH	ZOPIC7.5	2016-02-26	2016-03-01	7.5	7.5	12	1	1	0	2016-02-26	1	1	4	12	2016-02-26	2016-03-07	0	14	0	0	0	1	0	0	0.857143		1	1	678
78	F	10/29/2015	11/13/2015	QHS	ZOPICLONE TAB 7.5 mg	7.5 mg = 1 tab PO QHS	7.5	0	RVH	RVH	ZOPIC7.5	2015-10-29	2015-11-13	7.5	7.5	16	0	1	0	2015-10-30	1	1	0	16	2015-10-29	2015-11-13	1	15	0	1	0		1	0	1.06667		1	1	679
35	F	7/3/2015	7/4/2015	QHS	ZOPICLONE TAB 7.5 mg	7.5 mg = 1 tab PO QHS	7.5	0	MGH	MGH	ZOPIC7.5	2015-07-03	2015-07-04	7.5	7.5	2	0	1	0	2015-07-03	1	1	0	2	2015-07-03	2015-07-04		1	0	0	0		0	0	2		0	0	680
71	F	4/27/2015	4/29/2015	QHSP	ZOPICLONE TAB 7.5 mg	3.75 mg = 0.5 tab PO QHS PRN	3.75	1	MGH	MGH	ZOPIC7.5	2015-04-27	2015-04-29	3.75	3.75	2	2	0	1	2015-04-27	1	1	15	2	2015-04-27	2015-04-29	0	17	2	1	0	0	0	0	0.117647		1	0	681
60	M	5/19/2015	5/23/2015	QHS	ZOPICLONE TAB 7.5 mg	7.5 mg = 1 tab PO QHS	7.5	0	MGH	MGH	ZOPIC7.5	2015-05-19	2015-05-23	7.5	7.5	5	0	1	0	2015-05-19	1	1	1	5	2015-05-19	2015-05-23		5	0	0	0		0	0	1		0	0	682
34	M	8/15/2015	8/17/2015	QHS	ZOPICLONE TAB 7.5 mg	3.75 mg = 0.5 tab PO QHS for 3 days	3.75	0	MGH	MGH	ZOPIC7.5	2015-08-15	2015-08-17	3.75	3.75	3	0	1	0	2015-08-15	1	1	10	3	2015-08-15	2015-08-17	0	19	0	0	0	0	0	0	0.157895		1	0	683
50	F	10/20/2015	10/26/2015	QHSP	ZOPICLONE TAB 7.5 mg	7.5 mg = 1 tab PO QHS PRN	7.5	1			ZOPIC7.5	2015-10-20	2015-10-26	7.5	7.5	4	4	0	1	2015-10-20	1	1	2	4	2015-10-20	2015-10-25		8	0	0	0		0	0	0.5		0	0	684
69	F	10/7/2015	10/9/2015	QHSP	ZOPICLONE TAB 5 mg	5 mg = 1 tab PO QHS PRN	5	1	MGH	MGH	ZOPIC5	2015-10-07	2015-10-09	5	5	4	2	1	0	2015-10-07	1	1	1	4	2015-10-07	2015-10-11		5	0	1	0		0	0	0.8		0	0	685
70	F	10/30/2015	12/14/2015	qhsp	ZOPICLONE TAB 7.5 mg	3.75 mg = 0.5 tab PO QHS PRN	3.75	1			ZOPIC7.5	2015-10-30	2015-12-14	3.75	3.75	1	1	0	1	2015-12-06	1	1	61	1	2015-10-30	2015-12-14	0	106	0	1	0	0	0	0	0.00943396	0	1	0	686
58	F	8/15/2015	8/15/2015	PRNCAC	ZOPICLONE TAB 7.5 mg		7.5	1			ZOPIC7.5	2015-08-15	2015-08-15	7.5	7.5	6	6	0	1	2015-08-15	1	1	0	6	2015-08-15	2015-08-18		3	1	0	0		0	0	2		0	0	687
50	F	1/30/2016	2/16/2016	QHS	ZOPICLONE TAB 7.5 mg	7.5 mg = 1 tab PO QHS	7.5	0	MGH	MGH	ZOPIC7.5	2016-01-30	2016-02-16	7.5	7.5	19	0	1	0	2016-01-30	1	1	24	19	2016-01-30	2016-02-16	1	47	0	0	0	1	0	0	0.404255	0	1	1	688
59	F	10/20/2015	10/20/2015	PRNCAC	ZOPICLONE TAB 5 mg		5	1			ZOPIC5	2015-10-20	2015-10-20	5	5	1	1	0	1	2015-10-20	1	1	3	1	2015-10-20	2015-10-20		12	0	0	0	1	0	0	0.0833333		1	0	689
63	M	11/2/2015	11/9/2015	qhsp	ZOPICLONE TAB 5 mg	5 mg = 1 tab PO QHS PRN	5	1			ZOPIC5	2015-11-02	2015-11-09	5	5	4	4	0	1	2015-11-06	1	1	2	4	2015-11-02	2015-11-10		10	0	0	0		0	0	0.4		0	0	690
34	M	7/9/2015	7/10/2015	QHS	ZOPICLONE TAB 7.5 mg	3.75 mg = 0.5 tab PO QHS	3.75	0	RVH	RVH	ZOPIC7.5	2015-07-09	2015-07-10	3.75	3.75	3	0	1	0	2015-07-09	1	1	6	3	2015-07-09	2015-07-10		7	0	0	0	0	0	0	0.428571		0	0	691
93	F	6/16/2015	6/18/2015	QHSp	ZOPICLONE TAB 7.5 mg	7.5 mg = 1 tab PO QHS PRN	7.5	1			ZOPIC7.5	2015-06-16	2015-06-18	7.5	7.5	2	2	0	1	2015-06-16	1	1	2	2	2015-06-16	2015-06-17		4	0	1	1		1	0	0.5		0	0	692
58	F	12/14/2015	12/14/2015	PRNCAC	ZOPICLONE TAB 7.5 mg		7.5	1			ZOPIC7.5	2015-12-14	2015-12-14	11.25	11.25	5	3	1	0	2015-12-14	1	1	0	5	2015-12-14	2015-12-16		2	0	0	0		1	1	2.5		0	0	693
54	M	11/28/2015	11/28/2015	ONCE	ZOPICLONE TAB 5 mg	5 mg = 1 tab PO ONCE	5	1	MGH	MGH	ZOPIC5	2015-11-28	2015-11-28	5	5	4	4	0	1	2015-11-29	1	1	0	4	2015-11-28	2015-12-03		5	0	0	0		0	0	0.8		0	0	694
30	F	1/21/2016	2/19/2016	QHSP	ZOPICLONE TAB 7.5 mg	3.75 mg = 0.5 tab PO QHS PRN	3.75	1	RVH	RVH	ZOPIC7.5	2016-01-21	2016-02-19	3.75	3.75	15	15	0	1	2016-01-21	1	1	15	15	2016-01-21	2016-02-19	1	47	0	0	0	0	0	0	0.319149	0	1	1	695
49	F	6/3/2015	6/3/2015	QHS	ZOPICLONE TAB 7.5 mg	7.5 mg = 1 tab PO QHS	7.5	0	MGH	MGH	ZOPIC7.5	2015-06-03	2015-06-03	7.5	7.5	1	0	1	0	2015-06-03	1	1	1	1	2015-06-03	2015-06-03		8	2	0	0		0	0	0.125		0	0	696
38	F	12/15/2015	1/19/2016	QHSP	ZOPICLONE TAB 7.5 mg	7.5 mg = 1 tab PO QHS PRN	7.5	1	MGH	MGH	ZOPIC7.5	2015-12-15	2016-01-19	7.5	7.5	2	2	0	1	2015-12-15	1	1	0	2	2015-12-15	2016-01-19	0	35	0	0	0		0	0	0.0571429	0	1	0	697
74	M	6/4/2015	6/22/2015	QHSP	ZOPICLONE TAB 7.5 mg	3.75 mg = 0.5 tab PO QHS PRN	3.75	1	MGH	MGH	ZOPIC7.5	2015-06-04	2015-06-22	3.75	7.5	5	1	1	0	2015-06-04	1	1	7	5	2015-06-04	2015-06-22	0	25	2	1	0	0	1	0	0.2	0	1	0	698
52	M	3/20/2016	3/28/2016	QHS	ZOPICLONE TAB 7.5 mg	7.5 mg = 1 tab PO QHS	7.5	0	MGH	MGH	ZOPIC7.5	2016-03-20	2016-03-28	7.5	7.5	6	0	1	0	2016-03-20	1	1	5	6	2016-03-20	2016-03-28	0	29	0	0	0	1	0	0	0.206897	0	1	0	699
79	M	2/8/2016	2/9/2016	QHSP	ZOPICLONE TAB 7.5 mg	3.75 mg = 0.5 tab PO QHS PRN	3.75	1			ZOPIC7.5	2016-02-08	2016-02-09	3.75	3.75	1	1	0	1	2016-02-08	1	1	0	1	2016-02-08	2016-02-09		1	0	1	0		0	0	1		0	0	700
30	M	10/4/2015	10/16/2015	QHSP	ZOPICLONE TAB 7.5 mg	3.75 mg = 0.5 tab PT QHS PRN	3.75	1			ZOPIC7.5	2015-10-04	2015-10-16	3.75	7.5	12	8	1	0	2015-10-04	1	1	19	12	2015-10-04	2016-02-18	0	176	0	0	0	0	0	0	0.0681818	0	1	1	701
68	F	12/16/2015	12/16/2015	ONCE	ZOPICLONE TAB 7.5 mg	3.75 mg = 0.5 tab PO ONCE	3.75	1	MGH	MGH	ZOPIC7.5	2015-12-16	2015-12-16	3.75	3.75	1	1	0	1	2015-12-17	1	1	20	1	2015-12-16	2015-12-16	0	22	2	1	0	0	0	0	0.0454545	0	1	0	702
38	F	12/31/2015	1/8/2016	QHS	ZOPICLONE TAB 7.5 mg	7.5 mg = 1 tab PO QHS	7.5	0	MGH	MGH	ZOPIC7.5	2015-12-31	2016-01-08	7.5	7.5	9	0	1	0	2015-12-31	1	1	0	9	2015-12-31	2016-01-08		8	2	0	0		0	0	1.125		0	0	703
73	M	1/17/2016	1/17/2016	ONCE	ZOPICLONE TAB 7.5 mg	7.5 mg = 1 tab PO ONCE	7.5	1	MGH	MGH	ZOPIC7.5	2016-01-17	2016-01-17	7.5	7.5	3	3	0	1	2016-01-17	1	1	5	3	2016-01-17	2016-01-25	0	36	0	1	0	1	1	0	0.0833333	0	1	0	704
59	F	8/8/2015	8/11/2015	qhs	ZOPICLONE TAB 5 mg	5 mg = 1 tab PO QHS	5	0	RVH	RVH	ZOPIC5	2015-08-08	2015-08-11	5	5	4	0	1	0	2015-08-08	1	1	1	4	2015-08-08	2015-08-11		4	0	0	0		0	0	1		0	0	705
64	M	11/4/2015	11/5/2015	QHS	ZOPICLONE TAB 7.5 mg	3.75 mg = 0.5 tab PO QHS	3.75	0	MGH	MGH	ZOPIC7.5	2015-11-04	2015-11-05	3.75	3.75	2	0	1	0	2015-11-04	1	1	1	2	2015-11-04	2015-11-05		2	0	0	0		0	0	1		0	0	706
72	M	12/11/2015	12/14/2015	QHS	ZOPICLONE TAB 7.5 mg	7.5 mg = 1 tab PO QHS	7.5	0	MGH	MGH	ZOPIC7.5	2015-12-11	2015-12-14	7.5	7.5	4	0	1	0	2015-12-11	1	1	1	4	2015-12-11	2015-12-14		4	0	1	0		1	0	1		0	0	707
87	M	10/31/2015	10/31/2015	PRNCAC	ZOPICLONE TAB 7.5 mg		7.5	1			ZOPIC7.5	2015-10-31	2015-10-31	7.5	7.5	1	1	0	1	2015-10-31	1	1	1	1	2015-10-31	2015-10-31		1	0	1	1		1	0	1		0	0	708
30	F	12/22/2015	12/22/2015	PRNCAC	ZOPICLONE TAB 7.5 mg		7.5	1			ZOPIC7.5	2015-12-22	2015-12-22	7.5	7.5	2	1	1	0	2015-12-22	1	1	1	2	2015-12-22	2015-12-22		2	0	0	0		0	0	1		0	0	709
70	M	6/30/2015	7/1/2015	QHSp	ZOPICLONE TAB 7.5 mg	3.75 mg = 0.5 tab PO QHS PRN	3.75	1	RVH	RVH	ZOPIC7.5	2015-06-30	2015-07-01	3.75	3.75	3	3	0	1	2015-06-30	1	1	2	3	2015-06-30	2015-07-01		11	1	1	0		0	0	0.272727		1	0	710
71	F	11/18/2015	11/19/2015	QHS	ZOPICLONE TAB 7.5 mg	7.5 mg = 1 tab PO QHS	7.5	0	MGH	MGH	ZOPIC7.5	2015-11-18	2015-11-19	7.5	7.5	3	0	1	0	2015-11-18	1	1	0	3	2015-11-18	2015-11-19		2	0	1	0		1	0	1.5		0	0	711
53	F	9/11/2015	9/13/2015	QHS	ZOPICLONE TAB 7.5 mg	7.5 mg = 1 tab PO QHS	7.5	0	RVH	RVH	ZOPIC7.5	2015-09-11	2015-09-13	7.5	7.5	1	0	1	0	2015-09-11	1	1	0	1	2015-09-11	2015-09-13		2	0	0	0		0	0	0.5		0	0	712
65	F	4/1/2015	4/1/2015	PRNCAC	ZOPICLONE TAB 5 mg		5	1			ZOPIC5	2015-04-01	2015-04-01	5	5	2	2	0	1	2015-04-01	1	1	1	2	2015-04-01	2015-04-01		2	0	1	0		0	0	1		0	0	713
67	F	5/6/2015	5/7/2015	QHS	ZOPICLONE TAB 7.5 mg	7.5 mg = 1 tab PO QHS	7.5	0			ZOPIC7.5	2015-05-06	2015-05-07	7.5	7.5	1	0	1	0	2015-05-06	1	1	0	1	2015-05-06	2015-05-07		1	0	1	0		1	0	1		0	0	714
73	F	3/9/2016	3/9/2016	PRNCAC	ZOPICLONE TAB 5 mg		5	1			ZOPIC5	2016-03-09	2016-03-09	5	5	1	1	0	1	2016-03-09	1	1	2	1	2016-03-09	2016-03-09		2	0	1	0		0	0	0.5		0	0	715
83	F	9/25/2015	9/27/2015	QHS	ZOPICLONE TAB 5 mg	5 mg = 1 tab PO QHS	5	0			ZOPIC5	2015-09-25	2015-09-27	5	5	3	0	1	0	2015-09-25	1	1	0	3	2015-09-25	2015-09-27		2	0	1	1		0	0	1.5		0	0	716
37	F	3/28/2016	3/29/2016	QHSP	ZOPICLONE TAB 7.5 mg	7.5 mg = 1 tab PO QHS PRN	7.5	1			ZOPIC7.5	2016-03-28	2016-03-29	7.5	7.5	1	1	0	1	2016-03-28	1	1	0	1	2016-03-28	2016-03-29		1	0	0	0		0	0	1		0	0	717
55	F	4/21/2015	4/22/2015	QHS	ZOPICLONE TAB 7.5 mg	7.5 mg = 1 tab PO QHS	7.5	0	MGH	MGH	ZOPIC7.5	2015-04-21	2015-04-22	7.5	7.5	2	0	1	0	2015-04-21	1	1	0	2	2015-04-21	2015-04-22		1	0	0	0		0	0	2		0	0	718
38	F	1/7/2016	1/7/2016	PRNCAC	ZOPICLONE TAB 7.5 mg		7.5	1			ZOPIC7.5	2016-01-07	2016-01-07	7.5	7.5	1	1	0	1	2016-01-07	1	1	1	1	2016-01-07	2016-01-07		1	0	0	0		0	0	1		0	0	719
31	F	8/24/2015	8/27/2015	QHSP	ZOPICLONE TAB 7.5 mg	3.75 mg = 0.5 tab PO QHS PRN	3.75	1	MGH	MGH	ZOPIC7.5	2015-08-24	2015-08-27	3.75	3.75	1	1	0	1	2015-08-24	1	1	28	1	2015-08-24	2015-08-27	0	39	0	0	0	0	0	0	0.025641	0	1	0	720
70	M	5/6/2015	5/6/2015	PRNCAC	ZOPICLONE TAB 7.5 mg		7.5	1			ZOPIC7.5	2015-05-06	2015-05-06	7.5	7.5	1	1	0	1	2015-05-06	1	1	0	1	2015-05-06	2015-05-06		1	0	1	0		1	0	1		0	0	721
61	F	8/3/2015	8/3/2015	PRNCAC	ZOPICLONE TAB 7.5 mg		7.5	1			ZOPIC7.5	2015-08-03	2015-08-03	7.5	7.5	1	1	0	1	2015-08-03	1	1	1	1	2015-08-03	2015-08-03		1	0	0	0		0	0	1		0	0	722
65	M	1/28/2016	2/5/2016	QHSP	ZOPICLONE TAB 5 mg	3.75 mg = 0.75 tab PO QHS PRN	3.75	1			ZOPIC5	2016-01-28	2016-02-05	3.75	3.75	9	9	0	1	2016-01-28	1	1	0	9	2016-01-28	2016-02-05		8	0	1	0		0	0	1.125		0	0	723
58	F	9/5/2015	12/15/2015	qhsp	ZOPICLONE TAB 5 mg	5 mg = 1 tab PO QHS PRN	5	1	RVH	RVH	ZOPIC5	2015-09-05	2015-12-15	5	5	84	84	0	1	2015-09-11	1	1	45	84	2015-09-05	2015-12-15	1	146	0	0	0	1	0	0	0.575342	1	1	1	724
59	M	10/8/2015	10/11/2015	QHS	ZOPICLONE TAB 7.5 mg	7.5 mg = 1 tab PO QHS	7.5	0	RVH	RVH	ZOPIC7.5	2015-10-08	2015-10-11	7.5	7.5	3	0	1	0	2015-10-09	1	1	0	3	2015-10-08	2015-10-11		3	0	0	0		0	0	1		0	0	725
30	F	4/2/2015	4/3/2015	QHSP	ZOPICLONE TAB 7.5 mg	3.75 mg = 0.5 tab PO QHS PRN	3.75	1	MGH	MGH	ZOPIC7.5	2015-04-02	2015-04-03	3.75	3.75	1	1	0	1	2015-04-02	1	1	3	1	2015-04-02	2015-04-03	0	76	0	0	0	0	0	0	0.0131579	0	1	0	726
88	M	9/20/2015	9/24/2015	QHS	ZOPICLONE TAB 7.5 mg	3.75 mg = 0.5 tab PO QHS	3.75	0	MGH	MGH	ZOPIC7.5	2015-09-20	2015-09-24	3.75	3.75	6	0	1	0	2015-09-20	1	1	0	6	2015-09-20	2015-09-24		4	0	1	1		0	0	1.5		0	0	727
55	F	5/8/2015	5/16/2015	QHSp	ZOPICLONE TAB 7.5 mg	7.5 mg = 1 tab PO QHS PRN	7.5	1	RVH	RVH	ZOPIC7.5	2015-05-08	2015-05-16	7.5	7.5	1	1	0	1	2015-05-08	1	1	1	1	2015-05-08	2015-05-16		9	0	0	0		0	0	0.111111		0	0	728
72	M	8/17/2015	9/2/2015	QHS	ZOPICLONE TAB 7.5 mg	7.5 mg = 1 tab PO QHS	7.5	0	RVH	RVH	ZOPIC7.5	2015-08-17	2015-09-02	7.5	7.5	18	0	1	0	2015-08-17	1	1	0	18	2015-08-17	2015-09-02	1	16	0	1	0		1	0	1.125		1	1	729
53	M	3/30/2016	4/3/2016	QHSp	ZOPICLONE TAB 7.5 mg	7.5 mg = 1 tab PO QHS PRN	7.5	1	RVH	RVH	ZOPIC7.5	2016-03-30	2016-04-03	7.5	7.5	1	1	0	1	2016-03-30	1	1	0	1	2016-03-30	2016-04-03		4	0	0	0		0	0	0.25		0	0	730
53	M	9/11/2015	9/12/2015	QHS	ZOPICLONE TAB 7.5 mg	3.75 mg = 0.5 tab PO QHS	3.75	0	MGH	MGH	ZOPIC7.5	2015-09-11	2015-09-12	3.75	3.75	2	0	1	0	2015-09-11	1	1	0	2	2015-09-11	2015-09-12		1	0	0	0		0	0	2		0	0	731
62	M	10/20/2015	10/21/2015	QHSP	ZOPICLONE TAB 5 mg	10 mg = 2 tab PO QHS PRN	10	1	RVH	RVH	ZOPIC5	2015-10-20	2015-10-21	10	10	1	1	0	1	2015-10-21	1	1	0	1	2015-10-20	2015-10-21		2	0	0	0		1	1	0.5		0	0	732
80	F	3/30/2016	3/30/2016	PRNCAC	ZOPICLONE TAB 5 mg		5	1			ZOPIC5	2016-03-30	2016-03-30	5	5	1	1	0	1	2016-03-30	1	1	7	1	2016-03-30	2016-03-30	0	29	0	1	1	1	0	0	0.0344828	0	1	0	733
30	M	1/25/2016	1/26/2016	QHS	ZOPICLONE TAB 5 mg	5 mg = 1 tab PO QHS	5	0			ZOPIC5	2016-01-25	2016-01-26	5	5	1	0	1	0	2016-01-25	1	1	0	1	2016-01-25	2016-01-26		1	0	0	0		0	0	1		0	0	734
51	F	7/29/2015	7/31/2015	QHSP	ZOPICLONE TAB 5 mg	5 mg = 1 tab PO QHS PRN	5	1	RVH	RVH	ZOPIC5	2015-07-29	2015-07-31	5	5	2	2	0	1	2015-07-29	1	1	8	2	2015-07-29	2015-07-31		10	0	0	0	1	0	0	0.2		0	0	735
79	M	3/1/2016	3/21/2016	QHS	ZOPICLONE TAB 7.5 mg	3.75 mg = 0.5 tab PO QHS	3.75	0	RVH	RVH	ZOPIC7.5	2016-03-01	2016-03-21	3.75	3.75	22	0	1	0	2016-03-01	1	1	6	22	2016-03-01	2016-03-21	1	27	0	1	0	0	0	0	0.814815	1	1	1	736
70	F	12/14/2015	12/15/2015	QHSP	ZOPICLONE TAB 5 mg	5 mg = 1 tab PO QHS PRN	5	1	MGH	MGH	ZOPIC5	2015-12-14	2015-12-15	5	5	1	1	0	1	2015-12-14	1	1	0	1	2015-12-14	2015-12-15		1	0	1	0		0	0	1		0	0	737
59	M	7/15/2015	7/16/2015	QHSP	ZOPICLONE TAB 7.5 mg	7.5 mg = 1 tab PO QHS PRN	7.5	1	MGH	MGH	ZOPIC7.5	2015-07-15	2015-07-16	7.5	7.5	2	2	0	1	2015-07-15	1	1	2	2	2015-07-15	2015-07-16		3	2	0	0		0	0	0.666667		0	0	738
59	F	1/11/2016	1/13/2016	QHS	ZOPICLONE TAB 7.5 mg	7.5 mg = 1 tab PO QHS	7.5	0	RVH	RVH	ZOPIC7.5	2016-01-11	2016-01-13	7.5	7.5	3	0	1	0	2016-01-11	1	1	0	3	2016-01-11	2016-01-13		2	0	0	0		0	0	1.5		0	0	739
69	F	7/15/2015	7/15/2015	QHS	ZOPICLONE TAB 7.5 mg	7.5 mg = 1 tab PO QHS for 1 dose	7.5	0	MGH	MGH	ZOPIC7.5	2015-07-15	2015-07-15	7.5	7.5	1	0	1	0	2015-07-16	1	1	0	1	2015-07-15	2015-07-15		4	2	1	0		1	0	0.25		0	0	740
49	M	8/10/2015	8/19/2015	qhs	ZOPICLONE TAB 5 mg	5 mg = 1 tab PO QHS	5	0	RVH	RVH	ZOPIC5	2015-08-10	2015-08-19	5	10	107	0	1	0	2015-08-10	1	1	246	107	2015-08-10	2016-05-13	1		0	0	0	1	1	1		1	1	1	741
62	M	8/4/2015	8/5/2015	QHSP	ZOPICLONE TAB 7.5 mg	7.5 mg = 1 tab PO QHS PRN	7.5	1	RVH	RVH	ZOPIC7.5	2015-08-04	2015-08-05	7.5	7.5	5	5	0	1	2015-08-04	1	1	0	5	2015-08-04	2015-08-10		6	0	0	0		0	0	0.833333		0	0	742
46	M	3/24/2016	5/3/2016	QHSp	ZOPICLONE TAB 7.5 mg	7.5 mg = 1 tab PO QHS PRN	7.5	1			ZOPIC7.5	2016-03-24	2016-05-03	7.5	7.5	38	38	0	1	2016-03-24	1	1	3	38	2016-03-24	2016-05-03	1	43	0	0	0	1	0	0	0.883721	1	1	1	743
66	M	7/1/2015	7/13/2015	QHSP	ZOPICLONE TAB 7.5 mg	7.5 mg = 1 tab PO QHS PRN	7.5	1	MGH	MGH	ZOPIC7.5	2015-07-01	2015-07-13	7.5	7.5	3	3	0	1	2015-07-01	1	1	2	3	2015-07-01	2015-07-13	0	14	0	1	0		1	0	0.214286		1	0	744
22	F	12/12/2015	12/19/2015	QHSP	ZOPICLONE TAB 7.5 mg	7.5 mg = 1 tab PO QHS PRN	7.5	1	MGH	MGH	ZOPIC7.5	2015-12-12	2015-12-19	7.5	7.5	2	2	0	1	2015-12-12	1	1	0	2	2015-12-12	2015-12-12		7	0	0	0		0	0	0.285714		0	0	745
70	M	8/12/2015	8/12/2015	PRNCAC	ZOPICLONE TAB 7.5 mg		7.5	1			ZOPIC7.5	2015-08-12	2015-08-12	7.5	7.5	16	16	0	1	2015-08-12	1	1	4	16	2015-08-12	2015-09-13	1	116	0	1	0	1	1	0	0.137931	0	1	1	746
84	F	1/23/2016	1/23/2016	ONCE	ZOPICLONE TAB 7.5 mg	3.75 mg = 0.5 tab PO ONCE	3.75	1	MGH	MGH	ZOPIC7.5	2016-01-23	2016-01-23	3.75	3.75	1	1	0	1	2016-01-24	1	1	3	1	2016-01-23	2016-01-23	0	15	2	1	1	0	0	0	0.0666667		1	0	747
56	F	1/18/2016	1/18/2016	ONCE	ZOPICLONE TAB 7.5 mg	7.5 mg = 1 tab PO ONCE	7.5	1	MGH	MGH	ZOPIC7.5	2016-01-18	2016-01-18	7.5	7.5	1	1	0	1	2016-01-18	1	1	0	1	2016-01-18	2016-01-18		1	0	0	0		0	0	1		0	0	748
47	F	2/1/2016	2/1/2016	QHS	ZOPICLONE TAB 7.5 mg	7.5 mg = 1 tab PO QHS	7.5	0	MGH	MGH	ZOPIC7.5	2016-02-01	2016-02-01	7.5	7.5	2	1	1	0	2016-02-01	1	1	0	2	2016-02-01	2016-02-01		0	0	0	0		0	0			0	0	749
67	M	3/18/2016	3/18/2016	PRNCAC	ZOPICLONE TAB 7.5 mg		7.5	1			ZOPIC7.5	2016-03-18	2016-03-18	7.5	7.5	3	3	0	1	2016-03-18	1	1	110	3	2016-03-18	2016-03-24	0	119	0	1	0	1	1	0	0.0252101	0	1	0	750
68	M	3/11/2016	3/12/2016	QHSP	ZOPICLONE TAB 7.5 mg	7.5 mg = 1 tab PO QHS PRN	7.5	1	MGH	MGH	ZOPIC7.5	2016-03-11	2016-03-12	7.5	7.5	1	1	0	1	2016-03-11	1	1	0	1	2016-03-11	2016-03-12		1	0	1	0		1	0	1		0	0	751
46	M	5/18/2015	5/21/2015	QHSP	ZOPICLONE TAB 7.5 mg	3.75 mg = 0.5 tab PO QHS PRN	3.75	1	MGH	MGH	ZOPIC7.5	2015-05-18	2015-05-21	3.75	3.75	1	1	0	1	2015-05-18	1	1	7	1	2015-05-18	2015-05-21		10	0	0	0	0	0	0	0.1		0	0	752
39	F	9/11/2015	9/12/2015	QHSP	ZOPICLONE TAB 7.5 mg	7.5 mg = 1 tab PO QHS PRN	7.5	1	MGH	MGH	ZOPIC7.5	2015-09-11	2015-09-12	7.5	7.5	2	2	0	1	2015-09-11	1	1	1	2	2015-09-11	2015-09-12		2	0	0	0		0	0	1		0	0	753
74	M	6/1/2015	6/2/2015	QHS	ZOPICLONE TAB 7.5 mg	3.75 mg = 0.5 tab PO QHS	3.75	0	MGH	MGH	ZOPIC7.5	2015-06-01	2015-06-02	3.75	3.75	2	0	1	0	2015-06-01	1	1	0	2	2015-06-01	2015-06-02		1	0	1	0		0	0	2		0	0	754
22	M	12/12/2015	12/13/2015	QHS	ZOPICLONE TAB 5 mg	5 mg = 1 tab PO QHS	5	0	RVH	RVH	ZOPIC5	2015-12-12	2015-12-13	5	5	2	1	1	0	2015-12-12	1	1	3	2	2015-12-12	2015-12-16		7	0	0	0	1	0	0	0.285714		0	0	755
54	M	7/27/2015	7/28/2015	QHS	ZOPICLONE TAB 7.5 mg	3.75 mg = 0.5 tab PO QHS	3.75	0	RVH	RVH	ZOPIC7.5	2015-07-27	2015-07-28	3.75	3.75	2	0	1	0	2015-07-27	1	1	0	2	2015-07-27	2015-07-28		1	0	0	0		0	0	2		0	0	756
67	F	9/19/2015	9/19/2015	QHS	ZOPICLONE TAB 7.5 mg	7.5 mg = 1 tab PO QHS	7.5	0	RVH	RVH	ZOPIC7.5	2015-09-19	2015-09-19	7.5	7.5	1	0	1	0	2015-09-19	1	1	9	1	2015-09-19	2015-09-19	0	43	0	1	0	1	1	0	0.0232558	0	1	0	757
89	F	5/4/2015	5/4/2015	PRNCAC	ZOPICLONE TAB 5 mg		5	1			ZOPIC5	2015-05-04	2015-05-04	5	5	2	1	1	0	2015-05-04	1	1	0	2	2015-05-04	2015-05-06		2	0	1	1		0	0	1		0	0	758
74	F	1/11/2016	1/12/2016	QHS	ZOPICLONE TAB 5 mg	5 mg = 1 tab PO QHS	5	0	RVH	RVH	ZOPIC5	2016-01-11	2016-01-12	5	5	2	0	1	0	2016-01-11	1	1	0	2	2016-01-11	2016-01-12		1	0	1	0		0	0	2		0	0	759
56	F	4/30/2015	5/22/2015	qhsp	ZOPICLONE TAB 7.5 mg	7.5 mg = 1 tab PO QHS PRN	7.5	1	RVH	RVH	ZOPIC7.5	2015-04-30	2015-05-22	7.5	7.5	3	3	0	1	2015-04-30	1	1	3	3	2015-04-30	2015-05-22	0	25	0	0	0	1	0	0	0.12	0	1	0	760
66	F	1/26/2016	1/26/2016	PRNCAC	ZOPICLONE TAB 7.5 mg		7.5	1			ZOPIC7.5	2016-01-26	2016-01-26	7.5	7.5	1	1	0	1	2016-01-26	1	1	0	1	2016-01-26	2016-01-26		1	0	1	0		1	0	1		0	0	761
52	F	5/21/2015	5/23/2015	QHSP	ZOPICLONE TAB 7.5 mg	7.5 mg = 1 tab PO QHS PRN	7.5	1	MGH	MGH	ZOPIC7.5	2015-05-21	2015-05-23	7.5	7.5	1	1	0	1	2015-05-21	1	1	1	1	2015-05-21	2015-05-23		3	0	0	0		0	0	0.333333		0	0	762
89	M	7/13/2015	7/15/2015	QHS	ZOPICLONE TAB 7.5 mg	7.5 mg = 1 tab PO QHS	7.5	0	MGH	MGH	ZOPIC7.5	2015-07-13	2015-07-15	7.5	7.5	4	0	1	0	2015-07-13	1	1	0	4	2015-07-13	2015-07-15		3	0	1	1		1	0	1.33333		0	0	763
33	F	2/25/2016	2/26/2016	QHS	ZOPICLONE TAB 7.5 mg	7.5 mg = 1 tab PO QHS	7.5	0	MGH	MGH	ZOPIC7.5	2016-02-25	2016-02-26	7.5	7.5	1	0	1	0	2016-02-25	1	1	0	1	2016-02-25	2016-02-26		1	0	0	0		0	0	1		0	0	764
84	F	4/4/2015	4/4/2015	ONCE	ZOPICLONE TAB 7.5 mg	3.75 mg = 0.5 tab PO ONCE	3.75	1	MGH	MGH	ZOPIC7.5	2015-04-04	2015-04-04	3.75	3.75	1	1	0	1	2015-04-04	1	1	3	1	2015-04-04	2015-04-04		7	0	1	1	0	0	0	0.142857		0	0	765
27	M	7/29/2015	7/31/2015	QHSP	ZOPICLONE TAB 7.5 mg	7.5 mg = 1 tab PO QHS PRN	7.5	1	MGH	MGH	ZOPIC7.5	2015-07-29	2015-07-31	7.5	7.5	2	2	0	1	2015-07-29	1	1	1	2	2015-07-29	2015-07-31		3	0	0	0		0	0	0.666667		0	0	766
88	M	7/25/2015	7/26/2015	QHS	ZOPICLONE TAB 7.5 mg	3.75 mg = 0.5 tab PO QHS	3.75	0	MGH	MGH	ZOPIC7.5	2015-07-25	2015-07-26	3.75	5	6	1	1	0	2015-07-25	1	1	2	6	2015-07-25	2015-08-06	0	14	0	1	1		0	0	0.428571		1	0	767
22	F	11/29/2015	11/29/2015	PRNCAC	ZOPICLONE TAB 7.5 mg		7.5	1			ZOPIC7.5	2015-11-29	2015-11-29	7.5	7.5	1	1	0	1	2015-11-29	1	1	0	1	2015-11-29	2015-11-29		1	0	0	0		0	0	1		0	0	768
81	F	1/8/2016	1/11/2016	QHS	ZOPICLONE TAB 7.5 mg	7.5 mg = 1 tab PO QHS	7.5	0	MGH	MGH	ZOPIC7.5	2016-01-08	2016-01-11	7.5	7.5	6	0	1	0	2016-01-08	1	1	39	6	2016-01-08	2016-01-11	0	42	0	1	1	1	1	0	0.142857	0	1	0	769
88	F	8/30/2015	8/30/2015	ONCE	ZOPICLONE TAB 7.5 mg	7.5 mg = 1 tab PO ONCE	7.5	1	MGH	MGH	ZOPIC7.5	2015-08-30	2015-08-30	7.5	7.5	1	1	0	1	2015-08-31	1	1	1	1	2015-08-30	2015-08-30		5	2	1	1		1	0	0.2		0	0	770
69	M	10/16/2015	10/17/2015	QHSP	ZOPICLONE TAB 7.5 mg	7.5-15 mg = 1-2 tab PO QHS PRN	15	1	MGH	MGH	ZOPIC7.5	2015-10-16	2015-10-17	15	15	1	1	0	1	2015-10-16	1	1	0	1	2015-10-16	2015-10-17		1	0	1	0		1	1	1		0	0	771
58	M	9/27/2015	10/1/2015	QHSP	ZOPICLONE TAB 7.5 mg	7.5 mg = 1 tab PO QHS PRN	7.5	1	MGH	MGH	ZOPIC7.5	2015-09-27	2015-10-01	7.5	7.5	2	2	0	1	2015-09-27	1	1	1	2	2015-09-27	2015-10-01		5	0	0	0		0	0	0.4		0	0	772
25	M	1/9/2016	1/9/2016	PRNCAC	ZOPICLONE TAB 7.5 mg		7.5	1			ZOPIC7.5	2016-01-09	2016-01-09	7.5	7.5	1	1	0	1	2016-01-09	1	1	1	1	2016-01-09	2016-01-09		1	0	0	0		0	0	1		0	0	773
74	F	1/6/2016	1/14/2016	QHSP	ZOPICLONE TAB 7.5 mg	7.5 mg = 1 tab PO QHS PRN	7.5	1	MGH	MGH	ZOPIC7.5	2016-01-06	2016-01-14	7.5	7.5	1	1	0	1	2016-01-06	1	1	8	1	2016-01-06	2016-01-14	0	16	0	1	0	1	1	0	0.0625		1	0	774
22	F	11/1/2015	11/1/2015	PRNCAC	ZOPICLONE TAB 7.5 mg		7.5	1			ZOPIC7.5	2015-11-01	2015-11-01	7.5	7.5	1	1	0	1	2015-11-01	1	1	1	1	2015-11-01	2015-11-01		1	0	0	0		0	0	1		0	0	775
86	M	4/10/2015	4/12/2015	qhsP	ZOPICLONE TAB 5 mg	5 mg = 1 tab PO QHS PRN	5	1	MGH	MGH	ZOPIC5	2015-04-10	2015-04-12	5	5	1	1	0	1	2015-04-10	1	1	0	1	2015-04-10	2015-04-12		2	0	1	1		0	0	0.5		0	0	776
65	M	6/2/2015	6/19/2015	QHS	ZOPICLONE TAB 7.5 mg	7.5 mg = 1 tab PO QHS	7.5	0	MGH	MGH	ZOPIC7.5	2015-06-02	2015-06-19	7.5	7.5	30	0	1	0	2015-06-02	1	1	0	30	2015-06-02	2015-06-29	1	27	0	1	0		1	0	1.11111	1	1	1	777
39	F	7/31/2015	8/1/2015	QHSP	ZOPICLONE TAB 7.5 mg	7.5 mg = 1 tab PO QHS PRN	7.5	1	MGH	MGH	ZOPIC7.5	2015-07-31	2015-08-01	7.5	7.5	2	2	0	1	2015-07-31	1	1	0	2	2015-07-31	2015-08-01		1	0	0	0		0	0	2		0	0	778
73	F	6/23/2015	6/29/2015	QHSP	ZOPICLONE TAB 7.5 mg	7.5 mg = 1 tab PO QHS PRN	7.5	1	MGH	MGH	ZOPIC7.5	2015-06-23	2015-06-29	7.5	7.5	1	1	0	1	2015-06-23	1	1	0	1	2015-06-23	2015-06-29		6	0	1	0		1	0	0.166667		0	0	779
62	M	1/8/2016	1/10/2016	QHSP	ZOPICLONE TAB 7.5 mg	7.5 mg = 1 tab PO QHS PRN	7.5	1	MGH	MGH	ZOPIC7.5	2016-01-08	2016-01-10	7.5	7.5	1	1	0	1	2016-01-08	1	1	0	1	2016-01-08	2016-01-10		2	0	0	0		0	0	0.5		0	0	780
57	M	10/10/2015	10/10/2015	PRNCAC	ZOPICLONE TAB 7.5 mg		7.5	1			ZOPIC7.5	2015-10-10	2015-10-10	7.5	7.5	2	1	1	0	2015-10-10	1	1	0	2	2015-10-10	2015-10-12		2	0	0	0		0	0	1		0	0	781
64	F	8/20/2015	8/25/2015	QHSP	ZOPICLONE TAB 7.5 mg	3.75 mg = 0.5 tab PO QHS PRN	3.75	1	MGH	MGH	ZOPIC7.5	2015-08-20	2015-08-25	3.75	3.75	1	1	0	1	2015-08-20	1	1	0	1	2015-08-20	2015-08-25		5	0	0	0		0	0	0.2		0	0	782
21	F	9/29/2015	10/3/2015	QHS	ZOPICLONE TAB 7.5 mg	7.5 mg = 1 tab PO QHS	7.5	0	MGH	MGH	ZOPIC7.5	2015-09-29	2015-10-03	7.5	7.5	6	1	1	0	2015-09-29	1	1	0	6	2015-09-29	2015-10-03		4	0	0	0		0	0	1.5		0	0	783
32	M	12/25/2015	12/26/2015	qhs	ZOPICLONE TAB 5 mg	5 mg = 1 tab PO QHS	5	0	MGH	MGH	ZOPIC5	2015-12-25	2015-12-26	5	5	2	0	1	0	2015-12-25	1	1	1	2	2015-12-25	2015-12-26		2	0	0	0		0	0	1		0	0	784
68	F	6/16/2015	6/17/2015	QHS	ZOPICLONE TAB 7.5 mg	7.5 mg = 1 tab PO QHS	7.5	0	MGH	MGH	ZOPIC7.5	2015-06-16	2015-06-17	7.5	7.5	2	0	1	0	2015-06-16	1	1	0	2	2015-06-16	2015-06-17		1	0	1	0		1	0	2		0	0	785
74	F	9/17/2015	9/17/2015	qhs	ZOPICLONE TAB 5 mg	1.25 mg = 0.25 tab PO QHS	1.25	0	MGH	MGH	ZOPIC5	2015-09-17	2015-09-17	1.25	1.25	2	1	1	0	2015-09-17	1	1	0	2	2015-09-17	2015-09-18		1	0	1	0		0	0	2		0	0	786
74	F	1/12/2016	1/22/2016	qhs	ZOPICLONE TAB 5 mg	5 mg = 1 tab PO QHS	5	0	MGH	MGH	ZOPIC5	2016-01-12	2016-01-22	5	5	11	0	1	0	2016-01-12	1	1	0	11	2016-01-12	2016-01-22		10	0	1	0		0	0	1.1		0	1	787
70	F	3/2/2015	5/27/2015	QHS	ZOPICLONE TAB 7.5 mg	7.5 mg = 1 tab PO QHS	7.5	0	MGH	MGH	ZOPIC7.5	2015-03-02	2015-05-27	7.5	7.5	231	0	1	0	2015-03-02	1	1	377	231	2015-03-02	2016-02-11	1	723	0	1	0	1	1	0	0.319502	1	1	1	788
57	M	6/27/2015	7/2/2015	qhs	ZOPICLONE TAB 5 mg	5 mg = 1 tab PO QHS	5	0	MGH	MGH	ZOPIC5	2015-06-27	2015-07-02	5	5	6	0	1	0	2015-06-27	1	1	1	6	2015-06-27	2015-07-02		6	2	0	0		0	0	1		0	0	789
54	M	12/3/2015	12/3/2015	QHSP	ZOPICLONE TAB 5 mg	5-7.5 mg =1-1.5 tab PO QHS PRN	7.5	1	MGH	MGH	ZOPIC5	2015-12-03	2015-12-03	3.75	7.5	3	3	0	1	2015-12-03	1	1	1	3	2015-12-03	2015-12-06		4	0	0	0		0	0	0.75		0	0	790
67	F	7/8/2015	7/14/2015	QHSP	ZOPICLONE TAB 5 mg	5 mg = 1 tab PO QHS PRN FOR SLEEP	5	1	MGH	MGH	ZOPIC5	2015-07-08	2015-07-14	5	5	1	1	0	1	2015-07-08	1	1	0	1	2015-07-08	2015-07-14		6	2	1	0		0	0	0.166667		0	0	791
66	M	3/23/2016	3/24/2016	QHSP	ZOPICLONE TAB 7.5 mg	7.5 mg = 1 tab PO QHS PRN	7.5	1	MGH	MGH	ZOPIC7.5	2016-03-23	2016-03-24	7.5	7.5	1	1	0	1	2016-03-23	1	1	0	1	2016-03-23	2016-03-24		1	0	1	0		1	0	1		0	0	792
69	M	4/28/2015	4/29/2015	QHSP	ZOPICLONE TAB 5 mg	5 mg = 1 tab PO QHS PRN	5	1	MGH	MGH	ZOPIC5	2015-04-28	2015-04-29	5	5	2	2	0	1	2015-04-28	1	1	1	2	2015-04-28	2015-04-29		2	0	1	0		0	0	1		0	0	793
55	F	5/8/2015	5/12/2015	QHSP	ZOPICLONE TAB 7.5 mg	7.5 mg = 1 tab PO QHS PRN	7.5	1	MGH	MGH	ZOPIC7.5	2015-05-08	2015-05-12	7.5	7.5	1	1	0	1	2015-05-08	1	1	0	1	2015-05-08	2015-05-12		4	0	0	0		0	0	0.25		0	0	794
57	M	1/14/2016	1/18/2016	QHSP	ZOPICLONE TAB 5 mg	5 mg = 1 tab PO QHS PRN	5	1	MGH	MGH	ZOPIC5	2016-01-14	2016-01-18	5	5	1	1	0	1	2016-01-14	1	1	1	1	2016-01-14	2016-01-18		5	0	0	0		0	0	0.2		0	0	795
73	F	3/26/2015	4/1/2015	QHS	ZOPICLONE TAB 7.5 mg	7.5 mg = 1 tab PO QHS	7.5	0	MGH	MGH	ZOPIC7.5	2015-03-26	2015-04-01	7.5	7.5	7	0	1	0	2015-03-26	1	1	0	7	2015-03-26	2015-04-01		6	0	1	0		1	0	1.16667		0	0	796
64	F	4/28/2015	4/29/2015	QHS	ZOPICLONE TAB 7.5 mg	7.5 mg = 1 tab PO QHS	7.5	0	MGH	MGH	ZOPIC7.5	2015-04-28	2015-04-29	7.5	7.5	2	0	1	0	2015-04-28	1	1	0	2	2015-04-28	2015-04-29		1	0	0	0		0	0	2		0	0	797
68	F	4/15/2015	4/16/2015	QHS	ZOPICLONE TAB 7.5 mg	7.5 mg = 1 tab PO QHS	7.5	0	MGH	MGH	ZOPIC7.5	2015-04-15	2015-04-16	7.5	7.5	2	0	1	0	2015-04-15	1	1	2	2	2015-04-15	2015-04-16		3	0	1	0		1	0	0.666667		0	0	798
67	M	6/4/2015	6/8/2015	qhsP	ZOPICLONE TAB 5 mg	5 mg = 1 tab PO QHS PRN	5	1	MGH	MGH	ZOPIC5	2015-06-04	2015-06-08	5	5	1	1	0	1	2015-06-04	1	1	0	1	2015-06-04	2015-06-08		4	0	1	0		0	0	0.25		0	0	799
84	F	6/6/2015	6/6/2015	PRNCAC	ZOPICLONE TAB 7.5 mg		7.5	1			ZOPIC7.5	2015-06-06	2015-06-06	7.5	7.5	1	1	0	1	2015-06-06	1	1	3	1	2015-06-06	2015-06-06		4	0	1	1	1	1	0	0.25		0	0	800
25	F	11/20/2015	11/21/2015	QHSP	ZOPICLONE TAB 7.5 mg	7.5 mg = 1 tab PO QHS PRN	7.5	1			ZOPIC7.5	2015-11-20	2015-11-21	7.5	7.5	1	1	0	1	2015-11-21	1	1	1	1	2015-11-20	2015-11-21		2	0	0	0		0	0	0.5		0	0	801
46	M	5/14/2015	5/22/2015	QHS	ZOPICLONE TAB 7.5 mg	7.5 mg = 1 tab PO QHS	7.5	0	RVH	RVH	ZOPIC7.5	2015-05-14	2015-05-22	7.5	7.5	6	0	1	0	2015-05-14	1	1	0	6	2015-05-14	2015-05-22		8	0	0	0		0	0	0.75		0	0	802
62	M	7/31/2015	8/10/2015	QHS	ZOPICLONE TAB 7.5 mg	7.5 mg = 1 tab PO QHS	7.5	0	RVH	RVH	ZOPIC7.5	2015-07-31	2015-08-10	7.5	7.5	11	0	1	0	2015-07-31	1	1	1	11	2015-07-31	2015-08-10		11	0	0	0		0	0	1		1	1	803
74	M	4/23/2015	4/23/2015	PRNCAC	ZOPICLONE TAB 7.5 mg		7.5	1			ZOPIC7.5	2015-04-23	2015-04-23	7.5	7.5	2	1	1	0	2015-04-23	1	1	21	2	2015-04-23	2015-04-25	0	29	0	1	0	1	1	0	0.0689655	0	1	0	804
62	M	10/5/2015	10/5/2015	PRNCAC	ZOPICLONE TAB 7.5 mg		7.5	1			ZOPIC7.5	2015-10-05	2015-10-05	7.5	7.5	1	1	0	1	2015-10-05	1	1	1	1	2015-10-05	2015-10-05		3	0	0	0		0	0	0.333333		0	0	805
51	F	6/19/2015	7/2/2015	QHSP	ZOPICLONE TAB 7.5 mg	7.5 mg = 1 tab PO QHS PRN	7.5	1	RVH	RVH	ZOPIC7.5	2015-06-19	2015-07-02	7.5	7.5	13	13	0	1	2015-06-19	1	1	0	13	2015-06-19	2015-07-02		13	0	0	0		0	0	1		1	1	806
78	M	12/24/2015	12/29/2015	QHSP	ZOPICLONE TAB 7.5 mg	3.75 mg = 0.5 tab PO QHS PRN for sleep	3.75	1			ZOPIC7.5	2015-12-24	2015-12-29	3.75	3.75	5	5	0	1	2015-12-24	1	1	3	5	2015-12-24	2015-12-29	0	17	0	1	0	0	0	0	0.294118		1	0	807
73	F	7/1/2015	8/12/2015	QHS	ZOPICLONE TAB 7.5 mg	7.5 mg = 1 tab PO QHS	7.5	0	RVH	RVH	ZOPIC7.5	2015-07-01	2015-08-12	7.5	7.5	32	0	1	0	2015-07-01	1	1	0	32	2015-07-01	2015-08-12	1	42	0	1	0		1	0	0.761905	1	1	1	808
47	M	7/30/2015	8/5/2015	QHSp	ZOPICLONE TAB 7.5 mg	7.5 mg = 1 tab PO QHS PRN	7.5	1	RVH	RVH	ZOPIC7.5	2015-07-30	2015-08-05	7.5	7.5	8	8	0	1	2015-07-30	1	1	20	8	2015-07-30	2015-08-05	0	26	0	0	0	1	0	0	0.307692	0	1	0	809
71	M	6/8/2015	6/19/2015	QHSP	ZOPICLONE TAB 7.5 mg	7.5 mg = 1 tab PO QHS PRN	7.5	1	RVH	RVH	ZOPIC7.5	2015-06-08	2015-06-19	7.5	7.5	15	15	0	1	2015-06-08	1	1	2	15	2015-06-08	2015-06-19	1	13	0	1	0		1	0	1.15385		1	1	810
72	F	2/13/2016	2/17/2016	QHS	ZOPICLONE TAB 7.5 mg	7.5 mg = 1 tab PO QHS	7.5	0	RVH	RVH	ZOPIC7.5	2016-02-13	2016-02-17	7.5	7.5	5	0	1	0	2016-02-13	1	1	79	5	2016-02-13	2016-02-17	0	83	0	1	0	1	1	0	0.060241	0	1	0	811
46	F	6/14/2015	6/21/2015	QHSp	ZOPICLONE TAB 7.5 mg	7.5 mg = 1 tab PO QHS PRN	7.5	1	RVH	RVH	ZOPIC7.5	2015-06-14	2015-06-21	7.5	7.5	9	9	0	1	2015-06-14	1	1	4	9	2015-06-14	2015-06-21		11	0	0	0	1	0	0	0.818182		1	0	812
61	M	7/1/2015	7/6/2015	QHS	ZOPICLONE TAB 7.5 mg	7.5 mg = 1 tab PO QHS	7.5	0	RVH	RVH	ZOPIC7.5	2015-07-01	2015-07-06	7.5	7.5	6	0	1	0	2015-07-01	1	1	13	6	2015-07-01	2015-07-06	0	18	0	0	0	1	0	0	0.333333		1	0	813
77	M	3/17/2016	3/22/2016	QHSp	ZOPICLONE TAB 7.5 mg	3.75 mg = 0.5 tab PO QHS PRN	3.75	1			ZOPIC7.5	2016-03-17	2016-03-22	3.75	3.75	1	1	0	1	2016-03-17	1	1	6	1	2016-03-17	2016-03-22		11	0	1	0	0	0	0	0.0909091		1	0	814
93	F	4/29/2015	5/4/2015	QHSP	ZOPICLONE TAB 7.5 mg	3.75 mg = 0.5 tab PO QHS PRN	3.75	1			ZOPIC7.5	2015-04-29	2015-05-04	3.75	3.75	3	3	0	1	2015-04-29	1	1	0	3	2015-04-29	2015-05-04		5	0	1	1		0	0	0.6		0	0	815
57	M	9/25/2015	9/25/2015	PRNCAC	ZOPICLONE TAB 7.5 mg		7.5	1			ZOPIC7.5	2015-09-25	2015-09-25	7.5	7.5	1	1	0	1	2015-09-25	1	1	1	1	2015-09-25	2015-09-25		1	0	0	0		0	0	1		0	0	816
87	F	2/4/2016	2/6/2016	QHSP	ZOPICLONE TAB 7.5 mg	7.5 mg = 1 tab PO QHS PRN	7.5	1	RVH	RVH	ZOPIC7.5	2016-02-04	2016-02-06	7.5	7.5	1	1	0	1	2016-02-04	1	1	0	1	2016-02-04	2016-02-06		2	0	1	1		1	0	0.5		0	0	817
63	M	5/16/2015	5/21/2015	QHS	ZOPICLONE TAB 7.5 mg	7.5 mg = 1 tab PO QHS	7.5	0	RVH	RVH	ZOPIC7.5	2015-05-16	2015-05-21	7.5	7.5	7	0	1	0	2015-05-16	1	1	1	7	2015-05-16	2015-05-21		6	0	0	0		0	0	1.16667		0	0	818
44	M	10/24/2015	10/27/2015	QHSP	ZOPICLONE TAB 5 mg	5 mg = 1 tab PO QHS PRN	5	1	RVH	RVH	ZOPIC5	2015-10-24	2015-10-27	5	5	1	1	0	1	2015-10-24	1	1	3	1	2015-10-24	2015-10-27		10	0	0	0	1	0	0	0.1		0	0	819
26	M	7/27/2015	7/27/2015	PRNCAC	ZOPICLONE TAB 5 mg		5	1			ZOPIC5	2015-07-27	2015-07-27	7.5	7.5	12	12	0	1	2015-07-27	1	1	42	12	2015-07-27	2015-08-07	0	92	0	0	0	1	0	0	0.130435	0	1	1	820
76	M	1/25/2016	1/26/2016	QHS	ZOPICLONE TAB 7.5 mg	7.5 mg = 1 tab PO QHS	7.5	0	RVH	RVH	ZOPIC7.5	2016-01-25	2016-01-26	7.5	7.5	3	0	1	0	2016-01-25	1	1	0	3	2016-01-25	2016-01-26		1	0	1	0		1	0	3		0	0	821
43	F	7/8/2015	7/14/2015	qhsp	ZOPICLONE TAB 5 mg	5 mg = 1 tab PO QHS PRN	5	1	RVH	RVH	ZOPIC5	2015-07-08	2015-07-14	5	5	1	1	0	1	2015-07-08	1	1	8	1	2015-07-08	2015-07-14	0	14	0	0	0	1	0	0	0.0714286		1	0	822
49	M	10/14/2015	11/19/2015	QHSP	ZOPICLONE TAB 7.5 mg	7.5 mg = 1 tab PO QHS PRN	7.5	1			ZOPIC7.5	2015-10-14	2015-11-19	7.5	7.5	7	7	0	1	2015-10-14	1	1	0	7	2015-10-14	2015-11-19	0	36	0	0	0		0	0	0.194444	0	1	0	823
67	F	4/17/2015	4/21/2015	qhsP	ZOPICLONE TAB 5 mg	5 mg = 1 tab PO QHS PRN	5	1	RVH	RVH	ZOPIC5	2015-04-17	2015-04-21	5	5	2	2	0	1	2015-04-17	1	1	0	2	2015-04-17	2015-04-21		4	0	1	0		0	0	0.5		0	0	824
66	F	10/9/2015	11/6/2015	QHS	ZOPICLONE TAB 7.5 mg	7.5 mg = 1 tab PO QHS	7.5	0			ZOPIC7.5	2015-10-09	2015-11-06	7.5	7.5	31	0	1	0	2015-10-09	1	1	0	31	2015-10-09	2015-11-06	1	28	0	1	0		1	0	1.10714	1	1	1	825
71	F	1/17/2016	1/17/2016	PRNCAC	ZOPICLONE TAB 7.5 mg		7.5	1			ZOPIC7.5	2016-01-17	2016-01-17	7.5	7.5	1	1	0	1	2016-01-17	1	1	6	1	2016-01-17	2016-01-17		8	0	1	0	1	1	0	0.125		0	0	826
68	M	2/16/2016	2/17/2016	QHS	ZOPICLONE TAB 7.5 mg	7.5 mg = 1 tab PO QHS	7.5	0	RVH	RVH	ZOPIC7.5	2016-02-16	2016-02-17	7.5	7.5	2	0	1	0	2016-02-16	1	1	1	2	2016-02-16	2016-02-17		2	0	1	0		1	0	1		0	0	827
43	M	8/15/2015	8/31/2015	QHS	ZOPICLONE TAB 7.5 mg	7.5 mg = 1 tab PO QHS	7.5	0	RVH	RVH	ZOPIC7.5	2015-08-15	2015-08-31	7.5	7.5	16	0	1	0	2015-08-16	1	1	0	16	2015-08-15	2015-08-31	1	16	0	0	0		0	0	1		1	1	828
52	M	9/23/2015	9/23/2015	PRNCAC	ZOPICLONE TAB 5 mg		5	1			ZOPIC5	2015-09-23	2015-09-23	5	5	1	1	0	1	2015-09-23	1	1	1	1	2015-09-23	2015-09-23	0	17	0	0	0		0	0	0.0588235		1	0	829
63	M	8/14/2015	8/14/2015	PRNCAC	ZOPICLONE TAB 5 mg		5	1			ZOPIC5	2015-08-14	2015-08-14	5	5	1	1	0	1	2015-08-14	1	1	139	1	2015-08-14	2015-08-14	0	159	0	0	0	1	0	0	0.00628931	0	1	0	830
63	M	8/6/2015	8/6/2015	PRNCAC	ZOPICLONE TAB 5 mg		5	1			ZOPIC5	2015-08-06	2015-08-06	5	5	1	1	0	1	2015-08-06	1	1	1	1	2015-08-06	2015-08-06		6	0	0	0		0	0	0.166667		0	0	831
58	M	9/7/2015	9/23/2015	QHS	ZOPICLONE TAB 7.5 mg	3.75 mg = 0.5 tab PO QHS	3.75	0			ZOPIC7.5	2015-09-07	2015-09-23	3.75	3.75	23	0	1	0	2015-09-07	1	1	1	23	2015-09-07	2015-09-23	1	17	0	0	0		0	0	1.35294	1	1	1	832
71	M	9/14/2015	9/14/2015	PRNCAC	ZOPICLONE TAB 7.5 mg		7.5	1			ZOPIC7.5	2015-09-14	2015-09-14	7.5	7.5	9	9	0	1	2015-09-14	1	1	0	9	2015-09-14	2015-09-25		11	0	1	0		1	0	0.818182		1	0	833
75	F	4/23/2015	4/30/2015	QHSP	ZOPICLONE TAB 7.5 mg	3.75 mg = 0.5 tab PO/PT QHS PRN	3.75	1	RVH	RVH	ZOPIC7.5	2015-04-23	2015-04-30	3.75	3.75	1	1	0	1	2015-04-23	1	1	8	1	2015-04-23	2015-04-30	0	15	0	1	0	0	0	0	0.0666667		1	0	834
72	F	1/11/2016	1/15/2016	QHS	ZOPICLONE TAB 7.5 mg	7.5 mg = 1 tab PO QHS	7.5	0	RVH	RVH	ZOPIC7.5	2016-01-11	2016-01-15	7.5	7.5	5	0	1	0	2016-01-11	1	1	25	5	2016-01-11	2016-01-15	0	37	0	1	0	1	1	0	0.135135	0	1	0	835
64	F	7/9/2015	7/16/2015	QHS	ZOPICLONE TAB 7.5 mg	7.5 mg = 1 tab PO QHS	7.5	0	RVH	RVH	ZOPIC7.5	2015-07-09	2015-07-16	7.5	7.5	8	0	1	0	2015-07-09	1	1	4	8	2015-07-09	2015-07-16		11	0	0	0	1	0	0	0.727273		1	0	836
64	M	4/11/2015	4/11/2015	PRNCAC	ZOPICLONE TAB 7.5 mg		7.5	1			ZOPIC7.5	2015-04-11	2015-04-11	7.5	7.5	1	1	0	1	2015-04-11	1	1	3	1	2015-04-11	2015-04-11		9	0	0	0	1	0	0	0.111111		0	0	837
76	M	7/9/2015	7/11/2015	qhsp	ZOPICLONE TAB 5 mg	5 mg = 1 tab PO QHS PRN	5	1	RVH	RVH	ZOPIC5	2015-07-09	2015-07-11	5	5	5	2	1	0	2015-07-09	1	1	1	5	2015-07-09	2015-07-13		5	0	1	0		0	0	1		0	0	838
48	F	5/7/2015	5/12/2015	QHS	ZOPICLONE TAB 7.5 mg	7.5 mg = 1 tab PO QHS	7.5	0	RVH	RVH	ZOPIC7.5	2015-05-07	2015-05-12	7.5	7.5	7	0	1	0	2015-05-07	1	1	0	7	2015-05-07	2015-05-12		5	0	0	0		0	0	1.4		0	0	839
77	M	5/27/2015	5/27/2015	PRNCAC	ZOPICLONE TAB 7.5 mg		7.5	1			ZOPIC7.5	2015-05-27	2015-05-27	7.5	7.5	2	2	0	1	2015-05-27	1	1	11	2	2015-05-27	2015-05-27		12	0	1	0	1	1	0	0.166667		1	0	840
60	F	5/18/2015	5/18/2015	PRNCAC	ZOPICLONE TAB 5 mg		5	1			ZOPIC5	2015-05-18	2015-05-18	5	5	2	1	1	0	2015-05-18	1	1	0	2	2015-05-18	2015-05-20		2	0	0	0		0	0	1		0	0	841
89	F	8/4/2015	8/9/2015	QHSP	ZOPICLONE TAB 7.5 mg	7.5 mg = 1 tab PO QHS PRN	7.5	1	RVH	RVH	ZOPIC7.5	2015-08-04	2015-08-09	7.5	7.5	12	12	0	1	2015-08-05	1	1	0	12	2015-08-04	2015-08-14		10	0	1	1		1	0	1.2		0	1	842
65	M	12/10/2015	12/15/2015	SELH	ZOPICLONE TAB 7.5 mg	7.5 mg = 1 tab PO at 22:00	7.5	0	RVH	RVH	ZOPIC7.5	2015-12-10	2015-12-15	7.5	7.5	5	0	1	0	2015-12-11	1	1	0	5	2015-12-10	2015-12-15		5	0	1	0		1	0	1		0	0	843
59	F	5/1/2015	5/1/2015	PRNCAC	ZOPICLONE TAB 7.5 mg		7.5	1			ZOPIC7.5	2015-05-01	2015-05-01	7.5	7.5	2	2	0	1	2015-05-01	1	1	0	2	2015-05-01	2015-05-02		2	0	0	0		0	0	1		0	0	844
72	F	5/29/2015	5/29/2015	PRNCAC	ZOPICLONE TAB 7.5 mg		7.5	1			ZOPIC7.5	2015-05-29	2015-05-29	7.5	7.5	3	3	0	1	2015-05-29	1	1	2	3	2015-05-29	2015-05-31		5	0	1	0		1	0	0.6		0	0	845
62	M	2/2/2016	2/2/2016	PRNCAC	ZOPICLONE TAB 7.5 mg		7.5	1			ZOPIC7.5	2016-02-02	2016-02-02	7.5	7.5	27	27	0	1	2016-02-02	1	1	1	27	2016-02-02	2016-03-03	1	31	0	0	0		0	0	0.870968	1	1	1	846
84	M	10/27/2015	10/27/2015	PRNCAC	ZOPICLONE TAB 7.5 mg		7.5	1			ZOPIC7.5	2015-10-27	2015-10-27	7.5	7.5	1	1	0	1	2015-10-27	1	1	1	1	2015-10-27	2015-10-27		1	0	1	1		1	0	1		0	0	847
62	M	4/9/2015	4/9/2015	QHS	ZOPICLONE TAB 7.5 mg	7.5 mg = 1 tab PO QHS	7.5	0	RVH	RVH	ZOPIC7.5	2015-04-09	2015-04-09	7.5	7.5	1	0	1	0	2015-04-09	1	1	1	1	2015-04-09	2015-04-09		1	0	0	0		0	0	1		0	0	848
62	M	7/5/2015	7/7/2015	QHSp	ZOPICLONE TAB 7.5 mg	3.75 mg = 0.5 tab PO QHS PRN	3.75	1	RVH	RVH	ZOPIC7.5	2015-07-05	2015-07-07	3.75	3.75	3	3	0	1	2015-07-05	1	1	3	3	2015-07-05	2015-07-07		13	0	0	0	0	0	0	0.230769		1	0	849
79	M	4/2/2015	4/15/2015	QHS	ZOPICLONE TAB 7.5 mg	7.5 mg = 1 tab PO QHS	7.5	0	RVH	RVH	ZOPIC7.5	2015-04-02	2015-04-15	7.5	7.5	14	0	1	0	2015-04-02	1	1	1	14	2015-04-02	2015-04-15	1	14	0	1	0		1	0	1		1	1	850
43	M	12/15/2015	12/23/2015	QHSp	ZOPICLONE TAB 7.5 mg	7.5 mg = 1 tab PO QHS PRN	7.5	1			ZOPIC7.5	2015-12-15	2015-12-23	7.5	7.5	8	8	0	1	2015-12-15	1	1	2	8	2015-12-15	2015-12-23		10	0	0	0		0	0	0.8		0	0	851
38	F	11/7/2015	11/7/2015	PRNCAC	ZOPICLONE TAB 7.5 mg		7.5	1			ZOPIC7.5	2015-11-07	2015-11-07	7.5	7.5	1	1	0	1	2015-11-07	1	1	0	1	2015-11-07	2015-11-07		1	0	0	0		0	0	1		0	0	852
50	M	6/23/2015	6/27/2015	QHSP	ZOPICLONE TAB 7.5 mg	7.5 mg = 1 tab PO QHS PRN	7.5	1	RVH	RVH	ZOPIC7.5	2015-06-23	2015-06-27	7.5	7.5	36	4	1	0	2015-06-23	1	1	0	36	2015-06-23	2015-07-26	1	34	0	0	0		0	0	1.05882	1	1	1	853
69	M	10/5/2015	11/5/2015	QHSp	ZOPICLONE TAB 5 mg	5 mg = 1 tab PO QHS PRN	5	1			ZOPIC5	2015-10-05	2015-11-05	5	5	7	7	0	1	2015-10-05	1	1	0	7	2015-10-05	2015-11-05	0	31	0	1	0		0	0	0.225806	0	1	0	854
43	M	6/22/2015	6/24/2015	QHSp	ZOPICLONE TAB 7.5 mg	7.5 mg = 1 tab PO QHS PRN	7.5	1	RVH	RVH	ZOPIC7.5	2015-06-22	2015-06-24	7.5	7.5	2	2	0	1	2015-06-22	1	1	0	2	2015-06-22	2015-06-24		2	0	0	0		0	0	1		0	0	855
68	M	5/31/2015	5/31/2015	PRNCAC	ZOPICLONE TAB 7.5 mg		7.5	1			ZOPIC7.5	2015-05-31	2015-05-31	7.5	7.5	1	1	0	1	2015-05-31	1	1	1	1	2015-05-31	2015-05-31		1	0	1	0		1	0	1		0	0	856
70	F	9/10/2015	9/17/2015	QHSP	ZOPICLONE TAB 5 mg	5 mg = 1 tab PO QHS PRN	5	1	RVH	RVH	ZOPIC5	2015-09-10	2015-09-17	5	5	5	5	0	1	2015-09-11	1	1	1	5	2015-09-10	2015-09-17		8	0	1	0		0	0	0.625		0	0	857
82	M	12/16/2015	1/20/2016	QHSP	ZOPICLONE TAB 7.5 mg	3.75 mg = 0.5 tab PO QHS PRN	3.75	1			ZOPIC7.5	2015-12-16	2016-01-20	3.75	3.75	9	9	0	1	2015-12-18	1	1	1	9	2015-12-16	2016-01-20	0	57	0	1	1		0	0	0.157895	0	1	0	858
68	F	11/17/2015	11/26/2015	QHS	ZOPICLONE TAB 7.5 mg	3.75 mg = 0.5 tab PO QHS	3.75	0	RVH	RVH	ZOPIC7.5	2015-11-17	2015-11-26	3.75	3.75	8	0	1	0	2015-11-17	1	1	1	8	2015-11-17	2015-11-26		10	0	1	0		0	0	0.8		0	0	859
73	M	8/4/2015	8/4/2015	PRNCAC	ZOPICLONE TAB 7.5 mg		7.5	1			ZOPIC7.5	2015-08-04	2015-08-04	7.5	7.5	2	1	1	0	2015-08-04	1	1	1	2	2015-08-04	2015-08-04		1	0	1	0		1	0	2		0	0	860
61	M	8/21/2015	9/17/2015	qhsp	ZOPICLONE TAB 7.5 mg	7.5 mg = 1 tab PO QHS PRN and repeat x1 as needed	7.5	1	RVH	RVH	ZOPIC7.5	2015-08-21	2015-09-17	7.5	7.5	24	24	0	1	2015-08-21	1	1	22	24	2015-08-21	2015-10-09	1	71	0	0	0	1	0	0	0.338028	1	1	1	861
48	M	1/3/2016	3/7/2016	QHSP	ZOPICLONE TAB 5 mg	5 mg = 1 tab PO QHS PRN	5	1			ZOPIC5	2016-01-03	2016-03-07	5	5	2	2	0	1	2016-01-04	1	1	137	2	2016-01-03	2016-03-09	0	201	0	0	0	1	0	0	0.00995025	0	1	0	862
53	M	3/5/2016	3/5/2016	PRNCAC	ZOPICLONE TAB 7.5 mg		7.5	1			ZOPIC7.5	2016-03-05	2016-03-05	7.5	7.5	3	3	0	1	2016-03-05	1	1	0	3	2016-03-05	2016-03-19	0	14	0	0	0		0	0	0.214286		1	0	863
70	M	7/23/2015	7/24/2015	QHSP	ZOPICLONE TAB 7.5 mg	7.5 mg = 1 tab PO QHS PRN	7.5	1	RVH	RVH	ZOPIC7.5	2015-07-23	2015-07-24	7.5	7.5	4	1	1	0	2015-07-23	1	1	0	4	2015-07-23	2015-07-28		5	0	1	0		1	0	0.8		0	0	864
60	M	10/1/2015	10/1/2015	PRNCAC	ZOPICLONE TAB 7.5 mg		7.5	1			ZOPIC7.5	2015-10-01	2015-10-01	7.5	7.5	1	1	0	1	2015-10-01	1	1	2	1	2015-10-01	2015-10-01		2	0	0	0		0	0	0.5		0	0	865
61	F	8/31/2015	8/31/2015	PRNCAC	ZOPICLONE TAB 7.5 mg		7.5	1			ZOPIC7.5	2015-08-31	2015-08-31	7.5	7.5	1	1	0	1	2015-08-31	1	1	0	1	2015-08-31	2015-08-31		1	0	0	0		0	0	1		0	0	866
76	M	9/25/2015	9/26/2015	QHS	ZOPICLONE TAB 5 mg	5 mg = 1 tab PO QHS	5	0			ZOPIC5	2015-09-25	2015-09-26	5	5	2	0	1	0	2015-09-25	1	1	0	2	2015-09-25	2015-09-26		1	0	1	0		0	0	2		0	0	867
73	M	8/7/2015	8/7/2015	PRNCAC	ZOPICLONE TAB 7.5 mg		7.5	1			ZOPIC7.5	2015-08-07	2015-08-07	7.5	7.5	1	1	0	1	2015-08-07	1	1	2	1	2015-08-07	2015-08-07		2	0	1	0		1	0	0.5		0	0	868
57	M	2/29/2016	3/1/2016	QHS	ZOPICLONE TAB 7.5 mg	7.5 mg = 1 tab PO QHS	7.5	0	RVH	RVH	ZOPIC7.5	2016-02-29	2016-03-01	7.5	7.5	4	0	1	0	2016-02-29	1	1	1	4	2016-02-29	2016-03-01		2	0	0	0		0	0	2		0	0	869
69	M	1/10/2016	1/10/2016	PRNCAC	ZOPICLONE TAB 7.5 mg		7.5	1			ZOPIC7.5	2016-01-10	2016-01-10	7.5	7.5	1	1	0	1	2016-01-10	1	1	1	1	2016-01-10	2016-01-10		3	0	1	0		1	0	0.333333		0	0	870
50	M	11/24/2015	11/25/2015	prn	ZOPICLONE TAB 7.5 mg	7.5 mg = 1 tab PO prn x 1 DOSE IF NOT SLEEPING WITH DIAZEPAM	7.5	0			ZOPIC7.5	2015-11-24	2015-11-25	7.5	7.5	1	0	1	0	2015-11-24	1	1	0	1	2015-11-24	2015-11-25		1	1	0	0		0	0	1		0	0	871
72	F	1/20/2016	2/11/2016	QHSp	ZOPICLONE TAB 7.5 mg	3.75 mg = 0.5 tab PO QHS PRN	3.75	1			ZOPIC7.5	2016-01-20	2016-02-11	3.75	3.75	7	7	0	1	2016-01-22	1	1	0	7	2016-01-20	2016-02-11	0	22	0	1	0		0	0	0.318182	0	1	0	872
73	M	8/28/2015	8/29/2015	QHSP	ZOPICLONE TAB 7.5 mg	7.5 mg = 1 tab PO QHS PRN	7.5	1	RVH	RVH	ZOPIC7.5	2015-08-28	2015-08-29	7.5	7.5	2	2	0	1	2015-08-28	1	1	1	2	2015-08-28	2015-08-29		2	0	1	0		1	0	1		0	0	873
82	F	4/10/2015	4/10/2015	PRNCAC	ZOPICLONE TAB 7.5 mg		7.5	1			ZOPIC7.5	2015-04-10	2015-04-10	7.5	7.5	7	7	0	1	2015-04-10	1	1	1	7	2015-04-10	2015-04-25	0	16	0	1	1		1	0	0.4375		1	0	874
71	F	3/14/2016	4/2/2016	QHSp	ZOPICLONE TAB 7.5 mg	3.75 mg = 0.5 tab PO QHS PRN	3.75	1			ZOPIC7.5	2016-03-14	2016-04-02	3.75	3.75	6	6	0	1	2016-03-14	1	1	3	6	2016-03-14	2016-04-02	0	22	0	1	0	0	0	0	0.272727	0	1	0	875
54	F	1/31/2016	1/31/2016	PRNCAC	ZOPICLONE TAB 7.5 mg		7.5	1			ZOPIC7.5	2016-01-31	2016-01-31	7.5	7.5	7	7	0	1	2016-01-31	1	1	0	7	2016-01-31	2016-02-08		8	0	0	0		0	0	0.875		0	0	876
74	M	5/7/2015	5/7/2015	PRNCAC	ZOPICLONE TAB 7.5 mg		7.5	1			ZOPIC7.5	2015-05-07	2015-05-07	7.5	7.5	1	1	0	1	2015-05-07	1	1	0	1	2015-05-07	2015-05-07		1	0	1	0		1	0	1		0	0	877
83	F	6/9/2015	6/9/2015	PRNCAC	ZOPICLONE TAB 5 mg		5	1			ZOPIC5	2015-06-09	2015-06-09	5	5	1	1	0	1	2015-06-09	1	1	1	1	2015-06-09	2015-06-09		1	0	1	1		0	0	1		0	0	878
73	M	12/7/2015	12/9/2015	QHSP	ZOPICLONE TAB 7.5 mg	7.5 mg = 1 tab PO QHS PRN	7.5	1			ZOPIC7.5	2015-12-07	2015-12-09	7.5	7.5	2	2	0	1	2015-12-07	1	1	0	2	2015-12-07	2015-12-09		2	0	1	0		1	0	1		0	0	879
61	F	5/9/2015	5/9/2015	PRNCAC	ZOPICLONE TAB 7.5 mg		7.5	1			ZOPIC7.5	2015-05-09	2015-05-09	7.5	7.5	3	1	1	0	2015-05-09	1	1	0	3	2015-05-09	2015-05-13		4	0	0	0		0	0	0.75		0	0	880
87	M	10/2/2015	10/2/2015	PRNCAC	ZOPICLONE TAB 7.5 mg		7.5	1			ZOPIC7.5	2015-10-02	2015-10-02	7.5	7.5	1	1	0	1	2015-10-02	1	1	1	1	2015-10-02	2015-10-02		2	0	1	1		1	0	0.5		0	0	881
76	M	6/14/2015	6/14/2015	PRNCAC	ZOPICLONE TAB 7.5 mg		7.5	1			ZOPIC7.5	2015-06-14	2015-06-14	7.5	7.5	1	1	0	1	2015-06-14	1	1	0	1	2015-06-14	2015-06-14		1	0	1	0		1	0	1		0	0	882
66	F	7/28/2015	7/28/2015	PRNCAC	ZOPICLONE TAB 5 mg		5	1			ZOPIC5	2015-07-28	2015-07-28	5	5	1	1	0	1	2015-07-28	1	1	42	1	2015-07-28	2015-07-28	0	73	0	1	0	1	0	0	0.0136986	0	1	0	883
56	M	3/31/2015	4/28/2015	QHS	ZOPICLONE TAB 7.5 mg	3.75 mg = 0.5 tab PO QHS	3.75	0	RVH	RVH	ZOPIC7.5	2015-03-31	2015-04-28	3.75	7.5	33	6	1	0	2015-03-31	1	1	26	33	2015-03-31	2015-05-23	1	140	0	0	0	0	0	0	0.235714	1	1	1	884
57	F	10/20/2015	10/31/2015	QHSP	ZOPICLONE TAB 7.5 mg	3.75 mg = 0.5 tab PO QHS PRN	3.75	1			ZOPIC7.5	2015-10-20	2015-10-31	3.75	7.5	24	24	0	1	2015-10-20	1	1	1	24	2015-10-20	2015-11-18	1	30	0	0	0		0	0	0.8	1	1	1	885
59	F	8/20/2015	8/20/2015	PRNCAC	ZOPICLONE TAB 7.5 mg		7.5	1			ZOPIC7.5	2015-08-20	2015-08-20	7.5	7.5	1	1	0	1	2015-08-20	1	1	1	1	2015-08-20	2015-08-20	0	16	0	0	0		0	0	0.0625		1	0	886
35	F	8/18/2015	8/28/2015	qhsP	ZOPICLONE TAB 5 mg	5 mg = 1 tab PO QHS PRN	5	1	RVH	RVH	ZOPIC5	2015-08-18	2015-08-28	5	5	3	3	0	1	2015-08-18	1	1	3	3	2015-08-18	2015-08-28		13	0	0	0	1	0	0	0.230769		1	0	887
40	M	9/11/2015	9/11/2015	PRNCAC	ZOPICLONE TAB 5 mg		5	1			ZOPIC5	2015-09-11	2015-09-11	5	5	1	1	0	1	2015-09-11	1	1	2	1	2015-09-11	2015-09-11		10	0	0	0		0	0	0.1		0	0	888
54	F	12/22/2015	12/23/2015	QHSp	ZOPICLONE TAB 7.5 mg	7.5 mg = 1 tab PO QHS PRN	7.5	1			ZOPIC7.5	2015-12-22	2015-12-23	7.5	7.5	1	1	0	1	2015-12-22	1	1	0	1	2015-12-22	2015-12-23		1	0	0	0		0	0	1		0	0	889
80	M	7/16/2015	7/20/2015	QHSP	ZOPICLONE TAB 7.5 mg	7.5 mg = 1 tab PO QHS PRN	7.5	1	RVH	RVH	ZOPIC7.5	2015-07-16	2015-07-20	7.5	7.5	4	4	0	1	2015-07-16	1	1	1	4	2015-07-16	2015-07-20		8	0	1	1		1	0	0.5		0	0	890
48	F	4/14/2015	4/15/2015	QHSp	ZOPICLONE TAB 7.5 mg	7.5 mg = 1 tab PO QHS PRN	7.5	1	RVH	RVH	ZOPIC7.5	2015-04-14	2015-04-15	7.5	7.5	1	1	0	1	2015-04-14	1	1	0	1	2015-04-14	2015-04-15		1	0	0	0		0	0	1		0	0	891
19	M	3/26/2015	4/1/2015	QHS	ZOPICLONE TAB 7.5 mg	7.5 mg = 1 tab PO QHS	7.5	0	RVH	RVH	ZOPIC7.5	2015-03-26	2015-04-01	7.5	7.5	8	1	1	0	2015-03-26	1	1	10	8	2015-03-26	2015-05-01	0	78	0	0	0	1	0	0	0.102564	0	1	0	892
57	F	7/25/2015	7/27/2015	qhsP	ZOPICLONE TAB 5 mg	5 mg = 1 tab PO QHS PRN FOR INSOMNIA	5	1	RVH	RVH	ZOPIC5	2015-07-25	2015-07-27	5	5	2	2	0	1	2015-07-25	1	1	1	2	2015-07-25	2015-07-27		3	0	0	0		0	0	0.666667		0	0	893
66	F	1/27/2016	1/27/2016	PRNCAC	ZOPICLONE TAB 7.5 mg		7.5	1			ZOPIC7.5	2016-01-27	2016-01-27	5	7.5	16	4	1	0	2016-01-27	1	1	0	16	2016-01-27	2016-02-04	1	8	0	1	0		1	0	2		0	1	894
79	M	1/5/2016	1/7/2016	QHS	ZOPICLONE TAB 7.5 mg	7.5 mg = 1 tab PO QHS	7.5	0	RVH	RVH	ZOPIC7.5	2016-01-05	2016-01-07	7.5	7.5	2	0	1	0	2016-01-06	1	1	0	2	2016-01-05	2016-01-07		2	1	1	0		1	0	1		0	0	895
40	M	1/14/2016	1/14/2016	PRNCAC	ZOPICLONE TAB 7.5 mg		7.5	1			ZOPIC7.5	2016-01-14	2016-01-14	7.5	7.5	1	1	0	1	2016-01-14	1	1	4	1	2016-01-14	2016-01-14		12	0	0	0	1	0	0	0.0833333		1	0	896
44	M	12/17/2015	12/21/2015	qhsp	ZOPICLONE TAB 7.5 mg	7.5 mg = 1 tab PO QHS PRN	7.5	1			ZOPIC7.5	2015-12-17	2015-12-21	7.5	7.5	4	4	0	1	2015-12-17	1	1	3	4	2015-12-17	2015-12-21		7	0	0	0	1	0	0	0.571429		0	0	897
77	M	7/28/2015	7/28/2015	QHS	ZOPICLONE TAB 7.5 mg	3.75 mg = 0.5 tab PO QHS for 1 dose	3.75	0	RVH	RVH	ZOPIC7.5	2015-07-28	2015-07-28	3.75	5	15	14	1	0	2015-07-28	1	1	5	15	2015-07-28	2015-08-27	1	35	0	1	0	0	0	0	0.428571	0	1	1	898
71	M	8/12/2015	8/16/2015	QHS	ZOPICLONE TAB 7.5 mg	7.5 mg = 1 tab PO QHS	7.5	0			ZOPIC7.5	2015-08-12	2015-08-16	7.5	7.5	6	0	1	0	2015-08-12	1	1	0	6	2015-08-12	2015-08-16		4	0	1	0		1	0	1.5		0	0	899
48	M	3/3/2015	5/1/2015	QHSp	ZOPICLONE TAB 7.5 mg	7.5 mg = 1 tab PO QHS PRN	7.5	1	RVH	RVH	ZOPIC7.5	2015-03-03	2015-05-01	7.5	7.5	7	7	0	1	2015-03-03	1	1	1	7	2015-03-03	2015-05-02	0	61	1	0	0		0	0	0.114754	0	1	0	900
70	F	5/7/2015	5/7/2015	PRNCAC	ZOPICLONE TAB 5 mg		5	1			ZOPIC5	2015-05-07	2015-05-07	5	5	1	1	0	1	2015-05-07	1	1	0	1	2015-05-07	2015-05-07		1	0	1	0		0	0	1		0	0	901
62	F	1/28/2016	1/28/2016	PRNCAC	ZOPICLONE TAB 7.5 mg		7.5	1			ZOPIC7.5	2016-01-28	2016-01-28	7.5	7.5	1	1	0	1	2016-01-28	1	1	1	1	2016-01-28	2016-01-28		3	1	0	0		0	0	0.333333		0	0	902
75	M	3/23/2016	3/23/2016	PRNCAC	ZOPICLONE TAB 7.5 mg		7.5	1			ZOPIC7.5	2016-03-23	2016-03-23	7.5	7.5	7	7	0	1	2016-03-23	1	1	6	7	2016-03-23	2016-03-30		13	0	1	0	1	1	0	0.538462		1	0	903
51	F	11/23/2015	11/23/2015	PRNCAC	ZOPICLONE TAB 7.5 mg		7.5	1			ZOPIC7.5	2015-11-23	2015-11-23	7.5	7.5	1	1	0	1	2015-11-23	1	1	3	1	2015-11-23	2015-11-23		4	0	0	0	1	0	0	0.25		0	0	904
58	M	1/7/2016	1/7/2016	PRNCAC	ZOPICLONE TAB 5 mg		5	1			ZOPIC5	2016-01-07	2016-01-07	7.5	7.5	3	3	0	1	2016-01-07	1	1	11	3	2016-01-07	2016-01-19	0	23	0	0	0	1	0	0	0.130435	0	1	0	905
57	M	9/6/2015	9/6/2015	PRNCAC	ZOPICLONE TAB 7.5 mg		7.5	1			ZOPIC7.5	2015-09-06	2015-09-06	7.5	7.5	1	1	0	1	2015-09-06	1	1	1	1	2015-09-06	2015-09-06		1	0	0	0		0	0	1		0	0	906
25	M	10/20/2015	10/26/2015	QHSP	ZOPICLONE TAB 7.5 mg	3.75 mg = 0.5 tab PO QHS PRN IF INSOMNIA ; SUGGEST THIS RATHER THAN DILAUDID	3.75	1			ZOPIC7.5	2015-10-20	2015-10-26	3.75	7.5	8	8	0	1	2015-10-20	1	1	11	8	2015-10-20	2015-11-04	0	26	0	0	0	0	0	0	0.307692	0	1	0	907
75	F	3/6/2016	3/19/2016	QHSP	ZOPICLONE TAB 5 mg	5 mg = 1 tab PO QHS PRN	5	1	RVH	RVH	ZOPIC5	2016-03-06	2016-03-19	5	5	9	9	0	1	2016-03-06	1	1	0	9	2016-03-06	2016-03-19	0	18	0	1	0		0	0	0.5		1	0	908
78	M	1/11/2016	1/11/2016	PRNCAC	ZOPICLONE TAB 7.5 mg		7.5	1			ZOPIC7.5	2016-01-11	2016-01-11	7.5	7.5	2	2	0	1	2016-01-11	1	1	0	2	2016-01-11	2016-01-13		2	0	1	0		1	0	1		0	0	909
51	M	12/20/2015	12/25/2015	QHSP	ZOPICLONE TAB 7.5 mg	3.75-7.5 mg = 0.5-1 tab PO QHS PRN	7.5	1			ZOPIC7.5	2015-12-20	2015-12-25	7.5	7.5	3	3	0	1	2015-12-20	1	1	5	3	2015-12-20	2016-01-18	0	44	0	0	0	1	0	0	0.0681818	0	1	0	910
47	F	2/10/2016	2/10/2016	PRNCAC	ZOPICLONE TAB 7.5 mg		7.5	1			ZOPIC7.5	2016-02-10	2016-02-10	7.5	7.5	1	1	0	1	2016-02-10	1	1	1	1	2016-02-10	2016-02-10		5	0	0	0		0	0	0.2		0	0	911
78	F	6/13/2015	7/4/2015	QHSp	ZOPICLONE TAB 7.5 mg	7.5 mg = 1 tab PO QHS PRN	7.5	1	RVH	RVH	ZOPIC7.5	2015-06-13	2015-07-04	7.5	7.5	23	23	0	1	2015-06-14	1	1	0	23	2015-06-13	2015-07-05	1	33	1	1	0		1	0	0.69697	1	1	1	912
66	M	10/9/2015	10/13/2015	QHSp	ZOPICLONE TAB 7.5 mg	7.5 mg = 1 tab PO QHS PRN	7.5	1	RVH	RVH	ZOPIC7.5	2015-10-09	2015-10-13	7.5	7.5	2	2	0	1	2015-10-09	1	1	0	2	2015-10-09	2015-10-12		4	0	1	0		1	0	0.5		0	0	913
47	M	2/16/2016	2/26/2016	QHS	ZOPICLONE TAB 7.5 mg	7.5 mg = 1 tab PO QHS	7.5	0	RVH	RVH	ZOPIC7.5	2016-02-16	2016-02-26	7.5	7.5	11	0	1	0	2016-02-16	1	1	2	11	2016-02-16	2016-02-26		12	0	0	0		0	0	0.916667		1	1	914
73	F	9/23/2015	9/24/2015	QHS	ZOPICLONE TAB 5 mg	5 mg = 1 tab PO QHS	5	0	RVH	RVH	ZOPIC5	2015-09-23	2015-09-24	5	5	3	0	1	0	2015-09-23	1	1	83	3	2015-09-23	2015-09-25	0	84	0	1	0	1	0	0	0.0357143	0	1	0	915
45	F	9/15/2015	9/15/2015	PRNCAC	ZOPICLONE TAB 7.5 mg		7.5	1			ZOPIC7.5	2015-09-15	2015-09-15	7.5	7.5	1	1	0	1	2015-09-15	1	1	6	1	2015-09-15	2015-09-15		8	0	0	0	1	0	0	0.125		0	0	916
46	F	1/20/2016	1/25/2016	QHSP	ZOPICLONE TAB 7.5 mg	7.5 mg = 1 tab PO QHS PRN	7.5	1	RVH	RVH	ZOPIC7.5	2016-01-20	2016-01-25	7.5	7.5	1	1	0	1	2016-01-21	1	1	0	1	2016-01-20	2016-01-25		5	0	0	0		0	0	0.2		0	0	917
68	M	5/13/2015	5/13/2015	PRNCAC	ZOPICLONE TAB 7.5 mg		7.5	1			ZOPIC7.5	2015-05-13	2015-05-13	7.5	7.5	2	2	0	1	2015-05-13	1	1	2	2	2015-05-13	2015-05-14		4	0	1	0		1	0	0.5		0	0	918
56	M	4/16/2015	4/18/2015	QHSP	ZOPICLONE TAB 7.5 mg	7.5 mg = 1 tab PO QHS PRN	7.5	1	RVH	RVH	ZOPIC7.5	2015-04-16	2015-04-18	7.5	7.5	1	1	0	1	2015-04-16	1	1	0	1	2015-04-16	2015-04-18		2	0	0	0		0	0	0.5		0	0	919
71	F	11/30/2015	12/8/2015	QHS	ZOPICLONE TAB 5 mg	5 mg = 1 tab PO QHS	5	0			ZOPIC5	2015-11-30	2015-12-08	5	5	10	0	1	0	2015-11-30	1	1	3	10	2015-11-30	2015-12-08		11	0	1	0	1	0	0	0.909091		1	0	920
26	F	7/9/2015	7/20/2015	QHSP	ZOPICLONE TAB 7.5 mg	3.75 mg = 0.5 tab PO QHS PRN	3.75	1	RVH	RVH	ZOPIC7.5	2015-07-09	2015-07-20	3.75	7.5	28	28	0	1	2015-07-09	1	1	0	28	2015-07-09	2015-08-05	1	27	0	0	0		0	0	1.03704	1	1	1	921
77	F	10/22/2015	10/23/2015	QHS	ZOPICLONE TAB 5 mg	5 mg = 1 tab PO QHS	5	0			ZOPIC5	2015-10-22	2015-10-23	5	5	1	0	1	0	2015-10-22	1	1	0	1	2015-10-22	2015-10-23		1	0	1	0		0	0	1		0	0	922
79	M	3/10/2016	3/11/2016	QHS	ZOPICLONE TAB 7.5 mg	3.75 mg = 0.5 tab PO QHS	3.75	0	RVH	RVH	ZOPIC7.5	2016-03-10	2016-03-11	3.75	7.5	7	0	1	0	2016-03-10	1	1	26	7	2016-03-10	2016-03-13	0	55	1	1	0	0	1	0	0.127273	0	1	0	923
61	M	12/31/2015	12/31/2015	PRNCAC	ZOPICLONE TAB 7.5 mg		7.5	1			ZOPIC7.5	2015-12-31	2015-12-31	7.5	7.5	13	13	0	1	2015-12-31	1	1	1	13	2015-12-31	2016-01-12		13	0	0	0		0	0	1		1	1	924
63	F	3/7/2016	3/10/2016	QHS	ZOPICLONE TAB 7.5 mg	7.5 mg = 1 tab PO QHS	7.5	0			ZOPIC7.5	2016-03-07	2016-03-10	7.5	7.5	4	0	1	0	2016-03-07	1	1	0	4	2016-03-07	2016-03-10		3	0	0	0		0	0	1.33333		0	0	925
67	F	7/29/2015	7/29/2015	QHS	ZOPICLONE TAB 7.5 mg	3.75 mg = 0.5 tab PO QHS for 1 dose	3.75	0			ZOPIC7.5	2015-07-29	2015-07-29	3.75	7.5	3	1	1	0	2015-07-29	1	1	1	3	2015-07-29	2015-07-31		3	1	1	0		1	0	1		0	0	926
79	F	6/30/2015	7/1/2015	QHS	ZOPICLONE TAB 7.5 mg	7.5 mg = 1 tab PO QHS	7.5	0	RVH	RVH	ZOPIC7.5	2015-06-30	2015-07-01	7.5	7.5	2	0	1	0	2015-06-30	1	1	1	2	2015-06-30	2015-07-01		2	0	1	0		1	0	1		0	0	927
68	M	11/9/2015	11/9/2015	QHS	ZOPICLONE TAB 7.5 mg	7.5 mg = 1 tab PO QHS	7.5	0	RVH	RVH	ZOPIC7.5	2015-11-09	2015-11-09	7.5	7.5	11	0	1	0	2015-11-09	1	1	0	11	2015-11-09	2015-11-16		0	0	1	0		1	0			0	1	928
65	F	9/11/2015	9/12/2015	QHS	ZOPICLONE TAB 7.5 mg	7.5 mg = 1 tab PO QHS	7.5	0			ZOPIC7.5	2015-09-11	2015-09-12	7.5	7.5	2	0	1	0	2015-09-11	1	1	1	2	2015-09-11	2015-09-12		2	0	1	0		1	0	1		0	0	929
35	F	4/23/2015	4/24/2015	qhsP	ZOPICLONE TAB 5 mg	5 mg = 1 tab PT QHS PRN	5	1	RVH	RVH	ZOPIC5	2015-04-23	2015-04-24	5	5	1	1	0	1	2015-04-23	1	1	58	1	2015-04-23	2015-04-24	0	59	0	0	0	1	0	0	0.0169492	0	1	0	930
71	M	12/15/2015	12/28/2015	qhsp	ZOPICLONE TAB 7.5 mg	7.5 mg = 1 tab PO QHS PRN	7.5	1			ZOPIC7.5	2015-12-15	2015-12-28	7.5	7.5	13	13	0	1	2015-12-15	1	1	3	13	2015-12-15	2015-12-29	0	17	0	1	0	1	1	0	0.764706		1	1	931
54	M	9/21/2015	9/21/2015	PRNCAC	ZOPICLONE TAB 7.5 mg		7.5	1			ZOPIC7.5	2015-09-21	2015-09-21	7.5	7.5	1	1	0	1	2015-09-21	1	1	3	1	2015-09-21	2015-09-21		6	0	0	0	1	0	0	0.166667		0	0	932
71	M	12/13/2015	1/8/2016	QHSP	ZOPICLONE TAB 5 mg	5 mg = 1 tab PO QHS PRN	5	1			ZOPIC5	2015-12-13	2016-01-08	5	5	1	1	0	1	2015-12-19	1	1	9	1	2015-12-13	2016-01-08	0	35	0	1	0	1	0	0	0.0285714	0	1	0	933
64	M	11/17/2015	11/20/2015	QHS	ZOPICLONE TAB 7.5 mg	7.5 mg = 1 tab PO QHS	7.5	0	RVH	RVH	ZOPIC7.5	2015-11-17	2015-11-20	7.5	7.5	4	0	1	0	2015-11-17	1	1	1	4	2015-11-17	2015-11-20		4	1	0	0		0	0	1		0	0	934
46	M	6/24/2015	6/24/2015	PRNCAC	ZOPICLONE TAB 7.5 mg		7.5	1			ZOPIC7.5	2015-06-24	2015-06-24	7.5	7.5	1	1	0	1	2015-06-24	1	1	12	1	2015-06-24	2015-06-24	0	20	0	0	0	1	0	0	0.05		1	0	935
74	F	8/27/2015	9/4/2015	QHS	ZOPICLONE TAB 7.5 mg	7.5 mg = 1 tab PO QHS	7.5	0	RVH	RVH	ZOPIC7.5	2015-08-27	2015-09-04	7.5	7.5	9	0	1	0	2015-08-27	1	1	0	9	2015-08-27	2015-09-04		8	0	1	0		1	0	1.125		0	0	936
59	M	10/1/2015	10/2/2015	QHS	ZOPICLONE TAB 7.5 mg	7.5 mg = 1 tab PO QHS	7.5	0			ZOPIC7.5	2015-10-01	2015-10-02	7.5	7.5	1	0	1	0	2015-10-01	1	1	0	1	2015-10-01	2015-10-02		1	0	0	0		0	0	1		0	0	937
21	M	6/3/2015	6/5/2015	QHS	ZOPICLONE TAB 7.5 mg	7.5 mg = 1 tab PO QHS	7.5	0	RVH	RVH	ZOPIC7.5	2015-06-03	2015-06-05	7.5	7.5	23	2	1	0	2015-06-03	1	1	0	23	2015-06-03	2015-06-29	1	26	0	0	0		0	0	0.884615	1	1	1	938
69	M	7/9/2015	7/24/2015	qhsp	ZOPICLONE TAB 5 mg	5 mg = 1 tab PO/PT QHS PRN	5	1	RVH	RVH	ZOPIC5	2015-07-09	2015-07-24	5	5	3	3	0	1	2015-07-09	1	1	0	3	2015-07-09	2015-07-24	0	15	0	1	0		0	0	0.2		1	0	939
58	F	4/15/2015	4/15/2015	ONCE	ZOPICLONE TAB 7.5 mg	3.75 mg = 0.5 tab PO ONCE ON APRIL 15	3.75	1	RVH	RVH	ZOPIC7.5	2015-04-15	2015-04-15	3.75	3.75	1	1	0	1	2015-04-15	1	1	5	1	2015-04-15	2015-04-15	0	14	0	0	0	0	0	0	0.0714286		1	0	940
64	M	5/6/2015	5/15/2015	QHSP	ZOPICLONE TAB 7.5 mg	3.75 mg = 0.5 tab PO QHS PRN	3.75	1	RVH	RVH	ZOPIC7.5	2015-05-06	2015-05-15	3.75	3.75	16	16	0	1	2015-05-08	1	1	5	16	2015-05-06	2015-05-19	1	18	0	0	0	0	0	0	0.888889		1	1	941
70	F	2/22/2016	2/23/2016	QHS	ZOPICLONE TAB 5 mg	5 mg = 1 tab PO QHS	5	0	RVH	RVH	ZOPIC5	2016-02-22	2016-02-23	5	5	2	0	1	0	2016-02-22	1	1	0	2	2016-02-22	2016-02-23		1	0	1	0		0	0	2		0	0	942
70	M	1/15/2016	2/26/2016	QHSP	ZOPICLONE TAB 7.5 mg	3.75 mg = 0.5 tab PO QHS PRN	3.75	1			ZOPIC7.5	2016-01-15	2016-02-26	3.75	3.75	30	30	0	1	2016-01-15	1	1	39	30	2016-01-15	2016-02-21	1	81	0	1	0	0	0	0	0.37037	1	1	1	943
65	M	8/4/2015	8/7/2015	qhsP	ZOPICLONE TAB 5 mg	5 mg = 1 tab PO QHS PRN	5	1	RVH	RVH	ZOPIC5	2015-08-04	2015-08-07	5	5	5	5	0	1	2015-08-04	1	1	2	5	2015-08-04	2015-08-07		5	0	1	0		0	0	1		0	0	944
63	M	10/13/2015	10/26/2015	QHSp	ZOPICLONE TAB 7.5 mg	3.75 mg = 0.5 tab PO QHS PRN	3.75	1			ZOPIC7.5	2015-10-13	2015-10-26	3.75	3.75	8	8	0	1	2015-10-13	1	1	20	8	2015-10-13	2015-10-26	0	33	0	0	0	0	0	0	0.242424	0	1	0	945
55	F	7/13/2015	7/14/2015	bidp	ZOPICLONE TAB 5 mg	5 mg = 1 tab PO BID PRN	10	0	RVH	RVH	ZOPIC5	2015-07-13	2015-07-14	10	10	2	0	1	0	2015-07-13	1	1	0	2	2015-07-13	2015-07-14		1	0	0	0		1	1	2		0	0	946
73	M	5/13/2015	5/15/2015	QHS	ZOPICLONE TAB 5 mg	5 mg = 1 tab PO QHS	5	0	MGH	MGH	ZOPIC5	2015-05-13	2015-05-15	5	5	3	0	1	0	2015-05-13	1	1	0	3	2015-05-13	2015-05-15		2	0	1	0		0	0	1.5		0	0	947
37	M	4/24/2015	4/26/2015	QHSP	ZOPICLONE TAB 7.5 mg	7.5 mg = 1 tab PO QHS PRN	7.5	1	MGH	MGH	ZOPIC7.5	2015-04-24	2015-04-26	7.5	7.5	1	1	0	1	2015-04-24	1	1	1	1	2015-04-24	2015-04-26		12	0	0	0		0	0	0.0833333		1	0	948
28	F	4/22/2015	5/6/2015	QHS	ZOPICLONE TAB 7.5 mg	7.5 mg = 1 tab PO QHS	7.5	0	RVH	RVH	ZOPIC7.5	2015-04-22	2015-05-06	7.5	7.5	16	0	1	0	2015-04-22	1	1	2	16	2015-04-22	2015-05-06	1	16	0	0	0		0	0	1		1	1	949
69	M	5/28/2015	5/30/2015	QHS	ZOPICLONE TAB 7.5 mg	7.5 mg = 1 tab PO QHS	7.5	0	RVH	RVH	ZOPIC7.5	2015-05-28	2015-05-30	7.5	7.5	7	2	1	0	2015-05-29	1	1	0	7	2015-05-28	2015-06-04		7	0	1	0		1	0	1		0	0	950
79	M	10/26/2015	10/26/2015	PRNCAC	ZOPICLONE TAB 7.5 mg		7.5	1			ZOPIC7.5	2015-10-26	2015-10-26	7.5	7.5	5	5	0	1	2015-10-26	1	1	0	5	2015-10-26	2015-11-18	0	23	1	1	0		1	0	0.217391	0	1	0	951
85	F	7/24/2015	7/28/2015	QHSP	ZOPICLONE TAB 7.5 mg	7.5 mg = 1 tab PO QHS PRN	7.5	1	MGH	MGH	ZOPIC7.5	2015-07-24	2015-07-28	7.5	7.5	2	2	0	1	2015-07-24	1	1	28	2	2015-07-24	2015-07-28	0	32	0	1	1	1	1	0	0.0625	0	1	0	952
42	M	5/29/2015	6/3/2015	QHSP	ZOPICLONE TAB 7.5 mg	7.5 mg = 1 tab PO QHS PRN	7.5	1			ZOPIC7.5	2015-05-29	2015-06-03	7.5	7.5	6	6	0	1	2015-05-29	1	1	2	6	2015-05-29	2015-06-03		7	1	0	0		0	0	0.857143		0	0	953
85	M	11/25/2015	11/25/2015	PRNCAC	ZOPICLONE TAB 7.5 mg		7.5	1			ZOPIC7.5	2015-11-25	2015-11-25	7.5	7.5	5	1	1	0	2015-11-25	1	1	0	5	2015-11-25	2015-11-29		4	0	1	1		1	0	1.25		0	0	954
44	F	2/29/2016	3/1/2016	PRN	ZOPICLONE TAB 5 mg	5 mg = 1 tab PO PRN	5	0	MGH	MGH	ZOPIC5	2016-02-29	2016-03-01	5	5	1	0	1	0	2016-02-29	1	1	0	1	2016-02-29	2016-03-01		1	0	0	0		0	0	1		0	0	955
59	F	4/18/2015	7/30/2015	selh	ZOPICLONE TAB 7.5 mg	7.5 mg = 1 tab PO at 22:00	7.5	0	RVH	RVH	ZOPIC7.5	2015-04-18	2015-07-30	7.5	7.5	181	74	1	0	2015-04-18	1	1	46	181	2015-04-18	2015-07-30	1	149	0	0	0	1	0	0	1.21477	1	1	1	956
41	M	2/11/2016	2/13/2016	QHSP	ZOPICLONE TAB 5 mg	5 mg = 1 tab PO QHS PRN	5	1	MGH	MGH	ZOPIC5	2016-02-11	2016-02-13	5	5	1	1	0	1	2016-02-11	1	1	0	1	2016-02-11	2016-02-13		3	2	0	0		0	0	0.333333		0	0	957
77	M	1/12/2016	1/12/2016	PRNCAC	ZOPICLONE TAB 7.5 mg		7.5	1			ZOPIC7.5	2016-01-12	2016-01-12	7.5	7.5	3	3	0	1	2016-01-12	1	1	1	3	2016-01-12	2016-01-16	0	32	0	1	0		1	0	0.09375	0	1	0	958
54	F	10/31/2015	11/1/2015	QHS	ZOPICLONE TAB 7.5 mg	7.5 mg = 1 tab PO QHS	7.5	0	RVH	RVH	ZOPIC7.5	2015-10-31	2015-11-01	7.5	7.5	1	0	1	0	2015-10-31	1	1	1	1	2015-10-31	2015-11-01		2	0	0	0		0	0	0.5		0	0	959
19	F	10/4/2015	10/4/2015	QHSP	ZOPICLONE TAB 7.5 mg	7.5 mg = 1 tab PO QHS PRN	7.5	1	MGH	MGH	ZOPIC7.5	2015-10-04	2015-10-04	7.5	7.5	3	1	1	0	2015-10-04	1	1	2	3	2015-10-04	2015-10-05		4	0	0	0		0	0	0.75		0	0	960
80	F	10/7/2015	10/9/2015	QHS	ZOPICLONE TAB 7.5 mg	3.75 mg = 0.5 tab PO QHS	3.75	0	MGH	MGH	ZOPIC7.5	2015-10-07	2015-10-09	3.75	3.75	3	0	1	0	2015-10-07	1	1	0	3	2015-10-07	2015-10-09		2	0	1	1		0	0	1.5		0	0	961
55	M	6/24/2015	6/24/2015	PRNCAC	ZOPICLONE TAB 7.5 mg		7.5	1			ZOPIC7.5	2015-06-24	2015-06-24	7.5	7.5	1	1	0	1	2015-06-24	1	1	0	1	2015-06-24	2015-06-24		1	0	0	0		0	0	1		0	0	962
43	F	4/27/2015	4/30/2015	DAILYP	ZOPICLONE TAB 7.5 mg	7.5 mg = 1 tab PO DAILY PRN	7.5	0	MGH	MGH	ZOPIC7.5	2015-04-27	2015-04-30	7.5	7.5	1	0	1	0	2015-04-27	1	1	0	1	2015-04-27	2015-04-30		3	0	0	0		0	0	0.333333		0	0	963
54	F	5/5/2015	5/6/2015	QHSP	ZOPICLONE TAB 7.5 mg	3.75 mg = 0.5 tab PO QHS PRN	3.75	1			ZOPIC7.5	2015-05-05	2015-05-06	3.75	3.75	14	14	0	1	2015-05-05	1	1	0	14	2015-05-05	2015-05-15	1	10	0	0	0		0	0	1.4		0	1	964
86	M	10/26/2015	10/30/2015	QHSP	ZOPICLONE TAB 7.5 mg	7.5 mg = 1 tab PO QHS PRN	7.5	1	RVH	RVH	ZOPIC7.5	2015-10-26	2015-10-30	7.5	7.5	2	2	0	1	2015-10-26	1	1	0	2	2015-10-26	2015-11-04		9	0	1	1		1	0	0.222222		0	0	965
90	F	9/1/2015	9/1/2015	PRNCAC	ZOPICLONE TAB 7.5 mg		7.5	1			ZOPIC7.5	2015-09-01	2015-09-01	7.5	7.5	2	1	1	0	2015-09-01	1	1	0	2	2015-09-01	2015-09-01		1	0	1	1		1	0	2		0	0	966
39	M	7/2/2015	7/5/2015	QHSp	ZOPICLONE TAB 7.5 mg	7.5 mg = 1 tab PO QHS PRN	7.5	1	RVH	RVH	ZOPIC7.5	2015-07-02	2015-07-05	7.5	7.5	42	2	1	0	2015-07-02	1	1	5	42	2015-07-02	2015-08-23	1	57	0	0	0	1	0	0	0.736842	1	1	1	967
80	M	11/28/2015	11/29/2015	QHSP	ZOPICLONE TAB 7.5 mg	7.5 mg = 1 tab PO QHS PRN	7.5	1			ZOPIC7.5	2015-11-28	2015-11-29	7.5	7.5	5	5	0	1	2015-11-28	1	1	1	5	2015-11-28	2015-12-04		7	0	1	1		1	0	0.714286		0	0	968
67	F	4/20/2015	6/4/2015	QHSp	ZOPICLONE TAB 7.5 mg	7.5 mg = 1 tab PO QHS PRN	7.5	1	RVH	RVH	ZOPIC7.5	2015-04-20	2015-06-04	7.5	7.5	48	48	0	1	2015-04-20	1	1	20	48	2015-04-20	2015-06-04	1	65	0	1	0	1	1	0	0.738462	1	1	1	969
62	M	8/2/2015	8/2/2015	PRNCAC	ZOPICLONE TAB 7.5 mg		7.5	1			ZOPIC7.5	2015-08-02	2015-08-02	7.5	7.5	8	8	0	1	2015-08-02	1	1	0	8	2015-08-02	2015-08-10		8	0	0	0		0	0	1		0	0	970
56	M	6/10/2015	6/11/2015	QHSP	ZOPICLONE TAB 7.5 mg	7.5 mg = 1 tab PO QHS PRN	7.5	1	MGH	MGH	ZOPIC7.5	2015-06-10	2015-06-11	7.5	7.5	2	2	0	1	2015-06-11	1	1	3	2	2015-06-10	2015-06-11		4	0	0	0	1	0	0	0.5		0	0	971
32	M	7/7/2015	7/14/2015	QHS	ZOPICLONE TAB 7.5 mg	7.5 mg = 1 tab PO QHS	7.5	0	RVH	RVH	ZOPIC7.5	2015-07-07	2015-07-14	7.5	7.5	12	3	1	0	2015-07-07	1	1	0	12	2015-07-07	2015-07-14		7	1	0	0		0	0	1.71429		0	1	972
63	M	4/2/2015	4/3/2015	QHSP	ZOPICLONE TAB 7.5 mg	7.5 mg = 1 tab PO QHS PRN	7.5	1	MGH	MGH	ZOPIC7.5	2015-04-02	2015-04-03	7.5	7.5	1	1	0	1	2015-04-02	1	1	3	1	2015-04-02	2015-04-03		4	0	0	0	1	0	0	0.25		0	0	973
65	M	1/6/2016	1/8/2016	QHSP	ZOPICLONE TAB 5 mg	5 mg = 1 tab PO QHS PRN	5	1			ZOPIC5	2016-01-06	2016-01-08	5	5	1	1	0	1	2016-01-06	1	1	0	1	2016-01-06	2016-01-08		2	0	1	0		0	0	0.5		0	0	974
52	M	4/18/2015	4/23/2015	QHSP	ZOPICLONE TAB 7.5 mg	7.5 mg = 1 tab PO QHS PRN	7.5	1	MGH	MGH	ZOPIC7.5	2015-04-18	2015-04-23	7.5	7.5	1	1	0	1	2015-04-18	1	1	1	1	2015-04-18	2015-04-23		3	0	0	0		0	0	0.333333		0	0	975
71	M	4/2/2015	4/2/2015	QHS	ZOPICLONE TAB 7.5 mg	7.5 mg = 1 tab PO QHS for 1 dose	7.5	0	RVH	RVH	ZOPIC7.5	2015-04-02	2015-04-02	7.5	7.5	1	0	1	0	2015-04-02	1	1	2	1	2015-04-02	2015-04-02	0	23	0	1	0		1	0	0.0434783	0	1	0	976
85	F	3/29/2016	4/3/2016	QHSP	ZOPICLONE TAB 7.5 mg	7.5 mg = 1 tab PO QHS PRN	7.5	1	RVH	RVH	ZOPIC7.5	2016-03-29	2016-04-03	7.5	7.5	4	4	0	1	2016-03-29	1	1	11	4	2016-03-29	2016-04-03	0	21	0	1	1	1	1	0	0.190476	0	1	0	977
55	F	6/24/2015	6/25/2015	QHS	ZOPICLONE TAB 7.5 mg	7.5 mg = 1 tab PO QHS	7.5	0			ZOPIC7.5	2015-06-24	2015-06-25	7.5	7.5	1	0	1	0	2015-06-24	1	1	1	1	2015-06-24	2015-06-25		2	0	0	0		0	0	0.5		0	0	978
71	F	6/25/2015	6/25/2015	PRNCAC	ZOPICLONE TAB 7.5 mg		7.5	1			ZOPIC7.5	2015-06-25	2015-06-25	7.5	7.5	1	1	0	1	2015-06-25	1	1	0	1	2015-06-25	2015-06-25		1	0	1	0		1	0	1		0	0	979
75	M	7/27/2015	7/28/2015	QHS	ZOPICLONE TAB 7.5 mg	7.5 mg = 1 tab PO QHS	7.5	0			ZOPIC7.5	2015-07-27	2015-07-28	7.5	7.5	1	0	1	0	2015-07-28	1	1	0	1	2015-07-27	2015-07-28		1	0	1	0		1	0	1		0	0	980
77	F	8/26/2015	8/29/2015	QHSP	ZOPICLONE TAB 7.5 mg	7.5 mg = 1 tab PO QHS PRN	7.5	1	MGH	MGH	ZOPIC7.5	2015-08-26	2015-08-29	7.5	7.5	1	1	0	1	2015-08-26	1	1	0	1	2015-08-26	2015-08-29		3	0	1	0		1	0	0.333333		0	0	981
69	F	9/6/2015	9/18/2015	QHS	ZOPICLONE TAB 7.5 mg	7.5 mg = 1 tab PO QHS	7.5	0	RVH	RVH	ZOPIC7.5	2015-09-06	2015-09-18	7.5	15	22	3	1	0	2015-09-06	1	1	4	22	2015-09-06	2015-09-25	1	23	0	1	0	1	1	1	0.956522	1	1	1	982
51	F	11/10/2015	11/14/2015	QHSP	ZOPICLONE TAB 7.5 mg	7.5 mg = 1 tab PO QHS PRN	7.5	1	MGH	MGH	ZOPIC7.5	2015-11-10	2015-11-14	7.5	7.5	1	1	0	1	2015-11-10	1	1	0	1	2015-11-10	2015-11-14		4	0	0	0		0	0	0.25		0	0	983
40	F	7/25/2015	8/1/2015	QHSP	ZOPICLONE TAB 7.5 mg	3.75-7.5 mg = 0.5-1 tab PO QHS PRN	7.5	1	MGH	MGH	ZOPIC7.5	2015-07-25	2015-08-01	7.5	7.5	1	1	0	1	2015-07-25	1	1	3	1	2015-07-25	2015-08-01		10	0	0	0	1	0	0	0.1		0	0	984
50	M	9/24/2015	9/25/2015	QHS	ZOPICLONE TAB 7.5 mg	7.5 mg = 1 tab PO QHS	7.5	0			ZOPIC7.5	2015-09-24	2015-09-25	7.5	7.5	1	0	1	0	2015-09-24	1	1	0	1	2015-09-24	2015-09-25		1	0	0	0		0	0	1		0	0	985
65	M	6/17/2015	6/19/2015	QHS	ZOPICLONE TAB 7.5 mg	7.5 mg = 1 tab PO QHS	7.5	0	RVH	RVH	ZOPIC7.5	2015-06-17	2015-06-19	7.5	7.5	3	0	1	0	2015-06-17	1	1	0	3	2015-06-17	2015-06-19		2	0	1	0		1	0	1.5		0	0	986
47	F	8/20/2015	8/27/2015	QHSP	ZOPICLONE TAB 5 mg (NEURO)	5 mg = 1 tab PO QHS PRN	5	1	MGH	MGH	ZOPIC5	2015-08-20	2015-08-27	5	5	2	2	0	1	2015-08-21	1	1	2	2	2015-08-20	2015-08-27		10	0	0	0		0	0	0.2		0	0	987
65	F	2/3/2016	2/7/2016	QHSP	ZOPICLONE TAB 5 mg	5-7.5 mg = 1-1.5 tab PO QHS PRN	7.5	1			ZOPIC5	2016-02-03	2016-02-07	7.5	7.5	4	4	0	1	2016-02-03	1	1	1	4	2016-02-03	2016-02-07		5	0	1	0		1	0	0.8		0	0	988
80	F	8/1/2015	8/5/2015	QHSP	ZOPICLONE TAB 7.5 mg	7.5 mg = 1 tab PO QHS PRN	7.5	1			ZOPIC7.5	2015-08-01	2015-08-05	7.5	7.5	5	5	0	1	2015-08-02	1	1	0	5	2015-08-01	2015-08-05		4	0	1	1		1	0	1.25		0	0	989
55	F	9/11/2015	9/23/2015	qhsp	ZOPICLONE TAB 7.5 mg	7.5 mg = 1 tab PO QHS PRN	7.5	1			ZOPIC7.5	2015-09-11	2015-09-23	7.5	7.5	11	11	0	1	2015-09-11	1	1	7	11	2015-09-11	2015-09-23	0	19	0	0	0	1	0	0	0.578947		1	1	990
58	M	4/15/2015	5/1/2015	QHSp	ZOPICLONE TAB 7.5 mg	7.5 mg = 1 tab PO QHS PRN	7.5	1	RVH	RVH	ZOPIC7.5	2015-04-15	2015-05-01	7.5	7.5	22	22	0	1	2015-04-15	1	1	0	22	2015-04-15	2015-05-11	1	26	0	0	0		0	0	0.846154	1	1	1	991
60	M	4/2/2015	7/29/2015	QHS	ZOPICLONE TAB 7.5 mg	7.5 mg = 1 tab PO /PTQHS	7.5	0	MGH	MGH	ZOPIC7.5	2015-04-02	2015-07-29	7.5	7.5	120	0	1	0	2015-04-02	1	1	143	120	2015-04-02	2015-07-29	1	261	0	0	0	1	0	0	0.45977	1	1	1	992
55	F	6/30/2015	7/6/2015	QHSp	ZOPICLONE TAB 7.5 mg	7.5 mg = 1 tab PO QHS PRN	7.5	1			ZOPIC7.5	2015-06-30	2015-07-06	7.5	7.5	9	9	0	1	2015-06-30	1	1	7	9	2015-06-30	2015-07-06		13	0	0	0	1	0	0	0.692308		1	0	993
61	F	5/7/2015	5/12/2015	QHS	ZOPICLONE TAB 7.5 mg	7.5 mg = 1 tab PO QHS	7.5	0	MGH	MGH	ZOPIC7.5	2015-05-07	2015-05-12	7.5	7.5	6	0	1	0	2015-05-07	1	1	0	6	2015-05-07	2015-05-12		5	0	0	0		0	0	1.2		0	0	994
79	F	5/11/2015	5/17/2015	qhsP	ZOPICLONE TAB 5 mg	5 mg = 1 tab PO QHS PRN	5	1	RVH	RVH	ZOPIC5	2015-05-11	2015-05-17	5	5	30	3	1	0	2015-05-11	1	1	0	30	2015-05-11	2015-06-11	1	31	0	1	0		0	0	0.967742	1	1	1	995
73	F	1/18/2016	1/18/2016	PRNCAC	ZOPICLONE TAB 7.5 mg		7.5	1			ZOPIC7.5	2016-01-18	2016-01-18	7.5	7.5	1	1	0	1	2016-01-18	1	1	0	1	2016-01-18	2016-01-18		1	0	1	0		1	0	1		0	0	996
65	M	11/7/2015	11/7/2015	PRNCAC	ZOPICLONE TAB 7.5 mg		7.5	1			ZOPIC7.5	2015-11-07	2015-11-07	7.5	7.5	1	1	0	1	2015-11-07	1	1	1	1	2015-11-07	2015-11-07		2	0	1	0		1	0	0.5		0	0	997
62	M	9/21/2015	9/22/2015	QHSp	ZOPICLONE TAB 7.5 mg	7.5 mg = 1 tab PO QHS PRN	7.5	1			ZOPIC7.5	2015-09-21	2015-09-22	7.5	7.5	1	1	0	1	2015-09-21	1	1	4	1	2015-09-21	2015-09-22		5	0	0	0	1	0	0	0.2		0	0	998
50	F	11/27/2015	11/30/2015	QHS	ZOPICLONE TAB 7.5 mg	7.5 mg = 1 tab PO QHS	7.5	0	MGH	MGH	ZOPIC7.5	2015-11-27	2015-11-30	7.5	7.5	4	0	1	0	2015-11-27	1	1	0	4	2015-11-27	2015-11-30		3	0	0	0		0	0	1.33333		0	0	999
82	M	5/14/2015	5/15/2015	QHSP	ZOPICLONE TAB 7.5 mg	7.5 mg = 1 tab PO QHS PRN	7.5	1	MGH	MGH	ZOPIC7.5	2015-05-14	2015-05-15	7.5	7.5	1	1	0	1	2015-05-14	1	1	2	1	2015-05-14	2015-05-15		3	0	1	1		1	0	0.333333		0	0	1000
63	M	3/25/2015	5/20/2015	QHS	ZOPICLONE TAB 7.5 mg	7.5 mg = 1 tab PO QHS	7.5	0	RVH	RVH	ZOPIC7.5	2015-03-25	2015-05-20	7.5	7.5	60	0	1	0	2015-03-25	1	1	109	60	2015-03-25	2015-05-20	1	186	0	0	0	1	0	0	0.322581	1	1	1	1001
68	M	1/5/2016	1/19/2016	QHS	ZOPICLONE TAB 7.5 mg	7.5 mg = 1 tab PO QHS	7.5	0	MGH	MGH	ZOPIC7.5	2016-01-05	2016-01-19	7.5	7.5	17	0	1	0	2016-01-05	1	1	0	17	2016-01-05	2016-01-19	1	14	0	1	0		1	0	1.21429		1	1	1002
87	M	12/10/2015	12/10/2015	PRNCAC	ZOPICLONE TAB 7.5 mg		7.5	1			ZOPIC7.5	2015-12-10	2015-12-10	7.5	7.5	1	1	0	1	2015-12-10	1	1	0	1	2015-12-10	2015-12-10		1	0	1	1		1	0	1		0	0	1003
62	F	11/27/2015	11/27/2015	PRNCAC	ZOPICLONE TAB 7.5 mg		7.5	1			ZOPIC7.5	2015-11-27	2015-11-27	7.5	7.5	2	2	0	1	2015-11-27	1	1	1	2	2015-11-27	2015-11-29		3	0	0	0		0	0	0.666667		0	0	1004
58	F	3/16/2015	4/2/2015	QHS	ZOPICLONE TAB 7.5 mg	7.5 mg = 1 tab PO QHS	7.5	0	MGH	MGH	ZOPIC7.5	2015-03-16	2015-04-02	7.5	7.5	21	2	1	0	2015-03-16	1	1	95	21	2015-03-16	2015-04-17	1	127	0	0	0	1	0	0	0.165354	1	1	1	1005
79	M	10/2/2015	10/5/2015	QHSP	ZOPICLONE TAB 7.5 mg	7.5 mg = 1 tab PO QHS PRN	7.5	1	MGH	MGH	ZOPIC7.5	2015-10-02	2015-10-05	7.5	7.5	1	1	0	1	2015-10-02	1	1	0	1	2015-10-02	2015-10-05		3	0	1	0		1	0	0.333333		0	0	1006
94	F	2/26/2016	2/27/2016	QHS	ZOPICLONE TAB 5 mg	5 mg = 1 tab PO QHS	5	0	MGH	MGH	ZOPIC5	2016-02-26	2016-02-27	5	5	2	0	1	0	2016-02-26	1	1	0	2	2016-02-26	2016-02-27		1	0	1	1		0	0	2		0	0	1007
74	M	4/14/2015	4/18/2015	QHSP	ZOPICLONE TAB 7.5 mg	7.5 mg = 1 tab PO QHS PRN	7.5	1	RVH	RVH	ZOPIC7.5	2015-04-14	2015-04-18	7.5	7.5	14	2	1	0	2015-04-14	1	1	2	14	2015-04-14	2015-04-27	1	15	0	1	0		1	0	0.933333		1	1	1008
71	M	4/12/2015	4/13/2015	QHSP	ZOPICLONE TAB 7.5 mg	7.5 mg = 1 tab PO QHS PRN	7.5	1	MGH	MGH	ZOPIC7.5	2015-04-12	2015-04-13	7.5	7.5	2	2	0	1	2015-04-12	1	1	5	2	2015-04-12	2015-04-13	0	26	0	1	0	1	1	0	0.0769231	0	1	0	1009
77	M	11/12/2015	11/12/2015	QHSp	ZOPICLONE TAB 7.5 mg	7.5 mg = 1 tab PO QHS PRN	7.5	1	RVH	RVH	ZOPIC7.5	2015-11-12	2015-11-12	7.5	7.5	2	2	0	1	2015-11-12	1	1	5	2	2015-11-12	2015-11-12		5	0	1	0	1	1	0	0.4		0	0	1010
49	F	5/27/2015	6/2/2015	QHSP	ZOPICLONE TAB 7.5 mg	7.5 mg = 1 tab PO QHS PRN	7.5	1	MGH	MGH	ZOPIC7.5	2015-05-27	2015-06-02	7.5	7.5	19	3	1	0	2015-05-27	1	1	0	19	2015-05-27	2015-06-15	1	21	0	0	0		0	0	0.904762	0	1	1	1011
78	M	12/19/2015	12/28/2015	QHSP	ZOPICLONE TAB 5 mg	5 mg = 1 tab PO QHS PRN	5	1	MGH	MGH	ZOPIC5	2015-12-19	2015-12-28	5	5	2	2	0	1	2015-12-19	1	1	16	2	2015-12-19	2015-12-28	0	25	2	1	0	1	0	0	0.08	0	1	0	1012
73	M	5/16/2015	5/19/2015	QHS	ZOPICLONE TAB 7.5 mg	7.5 mg = 1 tab PO QHS	7.5	0			ZOPIC7.5	2015-05-16	2015-05-19	7.5	7.5	3	0	1	0	2015-05-17	1	1	0	3	2015-05-16	2015-05-19		3	0	1	0		1	0	1		0	0	1013
72	M	11/19/2015	11/20/2015	QHSP	ZOPICLONE TAB 7.5 mg	3.75 mg = 0.5 tab PO QHS PRN	3.75	1	MGH	MGH	ZOPIC7.5	2015-11-19	2015-11-20	3.75	3.75	1	1	0	1	2015-11-20	1	1	1	1	2015-11-19	2015-11-20		2	0	1	0		0	0	0.5		0	0	1014
47	F	7/22/2015	7/28/2015	QHSP	ZOPICLONE TAB 7.5 mg	3.75 mg = 0.5 tab PO QHS PRN	3.75	1	MGH	MGH	ZOPIC7.5	2015-07-22	2015-07-28	3.75	3.75	2	2	0	1	2015-07-22	1	1	1	2	2015-07-22	2015-07-28		7	0	0	0		0	0	0.285714		0	0	1015
52	M	5/22/2015	5/28/2015	QHSP	ZOPICLONE TAB 5 mg	5-10 mg = 1-2 tab PO QHS PRN	10	1	RVH	RVH	ZOPIC5	2015-05-22	2015-05-28	10	10	1	1	0	1	2015-05-22	1	1	1	1	2015-05-22	2015-05-28		7	0	0	0		1	1	0.142857		0	0	1016
80	M	10/21/2015	10/21/2015	ONCE	ZOPICLONE TAB 7.5 mg	3.75 mg = 0.5 tab PO ONCE	3.75	1	MGH	MGH	ZOPIC7.5	2015-10-21	2015-10-21	3.75	3.75	3	1	1	0	2015-10-21	1	1	0	3	2015-10-21	2015-10-23		2	0	1	1		0	0	1.5		0	0	1017
79	M	8/19/2015	8/25/2015	QHSP	ZOPICLONE TAB 5 mg	5 mg = 1 tab PO QHS PRN	5	1	MGH	MGH	ZOPIC5	2015-08-19	2015-08-25	5	5	3	3	0	1	2015-08-19	1	1	1	3	2015-08-19	2015-09-03	0	16	2	1	0		0	0	0.1875		1	0	1018
58	F	7/27/2015	8/1/2015	QHSP	ZOPICLONE TAB 7.5 mg	7.5 mg = 1 tab PO QHS PRN	7.5	1	RVH	RVH	ZOPIC7.5	2015-07-27	2015-08-01	7.5	7.5	6	6	0	1	2015-07-27	1	1	7	6	2015-07-27	2015-08-01		12	0	0	0	1	0	0	0.5		1	0	1019
53	M	12/6/2015	12/6/2015	PRNCAC	ZOPICLONE TAB 5 mg		5	1			ZOPIC5	2015-12-06	2015-12-06	5	5	3	1	1	0	2015-12-06	1	1	0	3	2015-12-06	2015-12-08		2	0	0	0		0	0	1.5		0	0	1020
80	M	5/8/2015	5/14/2015	qhsp	ZOPICLONE TAB 7.5 mg	3.75 mg = 0.5 tab PO QHS PRN	3.75	1	RVH	RVH	ZOPIC7.5	2015-05-08	2015-05-14	3.75	3.75	7	7	0	1	2015-05-08	1	1	6	7	2015-05-08	2015-05-14		12	1	1	1	0	0	0	0.583333		1	0	1021
54	F	5/6/2015	5/9/2015	QHSP	ZOPICLONE TAB 5 mg	5 mg = 1 tab PO QHS PRN	5	1			ZOPIC5	2015-05-06	2015-05-09	5	5	2	2	0	1	2015-05-06	1	1	0	2	2015-05-06	2015-05-09		3	0	0	0		0	0	0.666667		0	0	1022
43	M	6/30/2015	7/1/2015	QHSp	ZOPICLONE TAB 7.5 mg	7.5 mg = 1 tab PO QHS PRN	7.5	1	MGH	MGH	ZOPIC7.5	2015-06-30	2015-07-01	7.5	7.5	1	1	0	1	2015-06-30	1	1	21	1	2015-06-30	2015-07-01	0	22	0	0	0	1	0	0	0.0454545	0	1	0	1023
71	F	4/4/2015	4/7/2015	QHSP	ZOPICLONE TAB 7.5 mg	7.5 mg = 1 tab PO QHS PRN	7.5	1	RVH	RVH	ZOPIC7.5	2015-04-04	2015-04-07	7.5	7.5	1	1	0	1	2015-04-04	1	1	2	1	2015-04-04	2015-04-07		5	0	1	0		1	0	0.2		0	0	1024
52	F	1/6/2016	1/10/2016	QHSP	ZOPICLONE TAB 7.5 mg	7.5 mg = 1 tab PO QHS PRN	7.5	1	MGH	MGH	ZOPIC7.5	2016-01-06	2016-01-10	7.5	7.5	1	1	0	1	2016-01-06	1	1	0	1	2016-01-06	2016-01-10		4	0	0	0		0	0	0.25		0	0	1025
65	M	4/6/2015	4/10/2015	QHSp	ZOPICLONE TAB 7.5 mg	7.5 mg = 1 tab PO QHS PRN	7.5	1	RVH	RVH	ZOPIC7.5	2015-04-06	2015-04-10	7.5	7.5	3	3	0	1	2015-04-06	1	1	12	3	2015-04-06	2015-04-11	0	16	0	1	0	1	1	0	0.1875		1	0	1026
65	F	6/25/2015	6/30/2015	QHS	ZOPICLONE TAB 7.5 mg	7.5 mg = 1 tab PO QHS	7.5	0	RVH	RVH	ZOPIC7.5	2015-06-25	2015-06-30	7.5	7.5	7	0	1	0	2015-06-25	1	1	2	7	2015-06-25	2015-06-30		7	0	1	0		1	0	1		0	0	1027
77	M	6/23/2015	6/23/2015	ONCE	ZOPICLONE TAB 7.5 mg	3.75 mg = 0.5 tab PO ONCE	3.75	1	MGH	MGH	ZOPIC7.5	2015-06-23	2015-06-23	3.75	3.75	1	1	0	1	2015-06-24	1	1	20	1	2015-06-23	2015-06-23	0	22	2	1	0	0	0	0	0.0454545	0	1	0	1028
79	M	5/18/2015	5/18/2015	PRNCAC	ZOPICLONE TAB 5 mg		5	1			ZOPIC5	2015-05-18	2015-05-18	5	5	1	1	0	1	2015-05-18	1	1	14	1	2015-05-18	2015-05-18	0	73	0	1	0	1	0	0	0.0136986	0	1	0	1029
42	M	2/9/2016	2/9/2016	PRNCAC	ZOPICLONE TAB 7.5 mg		7.5	1			ZOPIC7.5	2016-02-09	2016-02-09	7.5	7.5	2	2	0	1	2016-02-09	1	1	0	2	2016-02-09	2016-02-11		10	0	0	0		0	0	0.2		0	0	1030
45	F	2/3/2016	2/4/2016	QHSP	ZOPICLONE TAB 7.5 mg	7.5 mg = 1 tab PO QHS PRN	7.5	1			ZOPIC7.5	2016-02-03	2016-02-04	7.5	7.5	1	1	0	1	2016-02-03	1	1	1	1	2016-02-03	2016-02-04		5	0	0	0		0	0	0.2		0	0	1031
77	M	6/14/2015	6/19/2015	QHSp	ZOPICLONE TAB 7.5 mg	7.5 mg = 1 tab PO QHS PRN	7.5	1	RVH	RVH	ZOPIC7.5	2015-06-14	2015-06-19	7.5	7.5	6	6	0	1	2015-06-14	1	1	0	6	2015-06-14	2015-06-19		5	0	1	0		1	0	1.2		0	0	1032
82	M	5/21/2015	5/26/2015	QHSP	ZOPICLONE TAB 7.5 mg	7.5 mg = 1 tab PO QHS PRN	7.5	1	RVH	RVH	ZOPIC7.5	2015-05-21	2015-05-26	7.5	7.5	16	16	0	1	2015-05-21	1	1	1	16	2015-05-21	2015-06-09	1	20	0	1	1		1	0	0.8		1	1	1033
87	M	6/9/2015	6/9/2015	PRNCAC	ZOPICLONE TAB 7.5 mg		7.5	1			ZOPIC7.5	2015-06-09	2015-06-09	7.5	7.5	4	4	0	1	2015-06-09	1	1	0	4	2015-06-09	2015-06-12		3	0	1	1		1	0	1.33333		0	0	1034
60	F	6/14/2015	6/18/2015	QHSP	ZOPICLONE TAB 7.5 mg	7.5 mg = 1 tab PO QHS PRN	7.5	1	RVH	RVH	ZOPIC7.5	2015-06-14	2015-06-18	7.5	7.5	4	4	0	1	2015-06-14	1	1	14	4	2015-06-14	2015-06-18	0	18	0	0	0	1	0	0	0.222222		1	0	1035
59	M	4/21/2015	4/24/2015	QHSP	ZOPICLONE TAB 7.5 mg	7.5 mg = 1 tab PO QHS PRN	7.5	1	RVH	RVH	ZOPIC7.5	2015-04-21	2015-04-24	7.5	7.5	1	1	0	1	2015-04-21	1	1	0	1	2015-04-21	2015-04-24		3	0	0	0		0	0	0.333333		0	0	1036
61	M	9/15/2015	9/20/2015	QHSp	ZOPICLONE TAB 7.5 mg	7.5 mg = 1 tab PO QHS PRN	7.5	1			ZOPIC7.5	2015-09-15	2015-09-20	7.5	7.5	3	3	0	1	2015-09-16	1	1	0	3	2015-09-15	2015-09-20		5	0	0	0		0	0	0.6		0	0	1037
39	M	8/30/2015	9/4/2015	QHSP	ZOPICLONE TAB 5 mg	5 mg = 1 tab PO QHS PRN	5	1			ZOPIC5	2015-08-30	2015-09-04	5	5	2	2	0	1	2015-08-30	1	1	6	2	2015-08-30	2015-09-04		9	0	0	0	1	0	0	0.222222		0	0	1038
72	M	5/6/2015	5/12/2015	QHSP	ZOPICLONE TAB 5 mg	5 mg = 1 tab PO QHS PRN	5	1	MGH	MGH	ZOPIC5	2015-05-06	2015-05-12	5	5	2	2	0	1	2015-05-06	1	1	0	2	2015-05-06	2015-05-12		6	0	1	0		0	0	0.333333		0	0	1039
53	F	3/17/2016	3/21/2016	QHSP	ZOPICLONE TAB 7.5 mg	7.5 mg = 1 tab PO QHS PRN	7.5	1	MGH	MGH	ZOPIC7.5	2016-03-17	2016-03-21	7.5	7.5	2	2	0	1	2016-03-17	1	1	2	2	2016-03-17	2016-03-21		6	2	0	0		0	0	0.333333		0	0	1040
52	M	8/17/2015	8/27/2015	QHS	ZOPICLONE TAB 7.5 mg	7.5 mg = 1 tab PT QHS	7.5	0	MGH	MGH	ZOPIC7.5	2015-08-17	2015-08-27	7.5	7.5	15	0	1	0	2015-08-17	1	1	41	15	2015-08-17	2015-10-31	1	116	0	0	0	1	0	0	0.12931	0	1	1	1041
37	F	9/10/2015	9/10/2015	PRNCAC	ZOPICLONE TAB 7.5 mg		7.5	1			ZOPIC7.5	2015-09-10	2015-09-10	7.5	7.5	1	1	0	1	2015-09-10	1	1	0	1	2015-09-10	2015-09-10		0	0	0	0		0	0			0	0	1042
83	F	5/27/2015	6/2/2015	QHSp	ZOPICLONE TAB 7.5 mg	3.75 mg = 0.5 tab PO QHS PRn	3.75	1	RVH	RVH	ZOPIC7.5	2015-05-27	2015-06-02	3.75	3.75	1	1	0	1	2015-05-27	1	1	8	1	2015-05-27	2015-06-02	0	14	0	1	1	0	0	0	0.0714286		1	0	1043
35	M	6/2/2015	6/3/2015	PRN	ZOPICLONE TAB 7.5 mg	7.5 mg = 1 tab PO PRN	7.5	0			ZOPIC7.5	2015-06-02	2015-06-03	7.5	7.5	1	0	1	0	2015-06-02	1	1	0	1	2015-06-02	2015-06-03		1	0	0	0		0	0	1		0	0	1044
62	M	6/9/2015	6/9/2015	PRNCAC	ZOPICLONE TAB 5 mg		5	1			ZOPIC5	2015-06-09	2015-06-09	5	7.5	5	5	0	1	2015-06-09	1	1	1	5	2015-06-09	2015-06-14	0	14	0	0	0		0	0	0.357143		1	0	1045
64	M	4/12/2015	4/30/2015	QHSP	ZOPICLONE TAB 7.5 mg	3.75 mg = 0.5 tab PO QHS PRN	3.75	1	RVH	RVH	ZOPIC7.5	2015-04-12	2015-04-30	3.75	3.75	3	3	0	1	2015-04-12	1	1	27	3	2015-04-12	2015-04-30	0	45	0	0	0	0	0	0	0.0666667	0	1	0	1046
79	F	8/12/2015	8/17/2015	QHSP	ZOPICLONE TAB 7.5 mg	3.75 mg = 0.5 tab PO QHS PRN	3.75	1	MGH	MGH	ZOPIC7.5	2015-08-12	2015-08-17	3.75	3.75	1	1	0	1	2015-08-12	1	1	0	1	2015-08-12	2015-08-17		5	0	1	0		0	0	0.2		0	0	1047
67	M	8/16/2015	8/18/2015	QHS	ZOPICLONE TAB 7.5 mg	7.5 mg = 1 tab PO QHS	7.5	0			ZOPIC7.5	2015-08-16	2015-08-18	7.5	7.5	2	0	1	0	2015-08-16	1	1	0	2	2015-08-16	2015-08-18		2	0	1	0		1	0	1		0	0	1048
58	M	9/21/2015	9/21/2015	PRNCAC	ZOPICLONE TAB 7.5 mg		7.5	1			ZOPIC7.5	2015-09-21	2015-09-21	7.5	7.5	1	1	0	1	2015-09-21	1	1	1	1	2015-09-21	2015-09-21		2	0	0	0		0	0	0.5		0	0	1049
56	M	7/16/2015	7/17/2015	QHS	ZOPICLONE TAB 7.5 mg	7.5 mg = 1 tab PO QHS	7.5	0	MGH	MGH	ZOPIC7.5	2015-07-16	2015-07-17	7.5	7.5	2	0	1	0	2015-07-16	1	1	0	2	2015-07-16	2015-07-17		1	0	0	0		0	0	2		0	0	1050
81	M	4/16/2015	4/16/2015	QHSp	ZOPICLONE TAB 7.5 mg	7.5 mg = 1 tab PO QHS PRN	7.5	1	RVH	RVH	ZOPIC7.5	2015-04-16	2015-04-16	7.5	7.5	2	2	0	1	2015-04-16	1	1	2	2	2015-04-16	2015-04-16		2	0	1	1		1	0	1		0	0	1051
19	F	10/20/2015	10/23/2015	QHS	ZOPICLONE TAB 7.5 mg	7.5 mg = 1 tab PO QHS	7.5	0	RVH	RVH	ZOPIC7.5	2015-10-20	2015-10-23	7.5	7.5	4	0	1	0	2015-10-20	1	1	0	4	2015-10-20	2015-10-23		3	0	0	0		0	0	1.33333		0	0	1052
89	M	6/12/2015	6/13/2015	QHSP	ZOPICLONE TAB 7.5 mg	7.5 mg = 1 tab PO QHS PRN	7.5	1	MGH	MGH	ZOPIC7.5	2015-06-12	2015-06-13	7.5	7.5	2	2	0	1	2015-06-12	1	1	10	2	2015-06-12	2015-06-13	0	19	0	1	1	1	1	0	0.105263		1	0	1053
85	M	3/27/2015	4/17/2015	QHS	ZOPICLONE TAB 7.5 mg	7.5 mg = 1 tab PO QHS	7.5	0	MGH	MGH	ZOPIC7.5	2015-03-27	2015-04-17	7.5	7.5	24	0	1	0	2015-03-27	1	1	11	24	2015-03-27	2015-04-17	1	32	0	1	1	1	1	0	0.75	1	1	1	1054
72	F	7/23/2015	7/23/2015	QHSP	ZOPICLONE TAB 5 mg	5 mg = 1 tab PO QHS PRN	5	1	MGH	MGH	ZOPIC5	2015-07-23	2015-07-23	5	5	32	2	1	0	2015-07-23	1	1	2	32	2015-07-23	2015-08-24	1	34	0	1	0		0	0	0.941176	1	1	1	1055
71	M	5/11/2015	5/12/2015	qhs	ZOPICLONE TAB 5 mg	5 mg = 1 tab PO QHS for 1 dose	5	0			ZOPIC5	2015-05-11	2015-05-12	5	5	5	1	1	0	2015-05-11	1	1	55	5	2015-05-11	2015-05-14	0	64	0	1	0	1	0	0	0.078125	0	1	0	1056
58	F	4/3/2015	4/3/2015	PRNCAC	ZOPICLONE TAB 5 mg		5	1			ZOPIC5	2015-04-03	2015-04-03	5	5	1	1	0	1	2015-04-03	1	1	4	1	2015-04-03	2015-04-03		4	0	0	0	1	0	0	0.25		0	0	1057
77	F	5/4/2015	5/7/2015	QHSP	ZOPICLONE TAB 5 mg	5 mg = 1 tab PO QHS PRN	5	1	RVH	RVH	ZOPIC5	2015-05-04	2015-05-07	5	5	1	1	0	1	2015-05-04	1	1	0	1	2015-05-04	2015-05-07		3	0	1	0		0	0	0.333333		0	0	1058
62	M	10/28/2015	11/3/2015	QHSP	ZOPICLONE TAB 7.5 mg	3.75 mg = 0.5 tab PO QHS PRN	3.75	1			ZOPIC7.5	2015-10-28	2015-11-03	3.75	3.75	1	1	0	1	2015-10-29	1	1	2	1	2015-10-28	2015-11-03		8	0	0	0		0	0	0.125		0	0	1059
70	M	6/11/2015	6/14/2015	QHSp	ZOPICLONE TAB 7.5 mg	7.5 mg = 1 tab PO QHS PRN	7.5	1	RVH	RVH	ZOPIC7.5	2015-06-11	2015-06-14	7.5	7.5	2	2	0	1	2015-06-11	1	1	3	2	2015-06-11	2015-06-14		6	0	1	0	1	1	0	0.333333		0	0	1060
72	F	4/5/2015	4/15/2015	qhs	ZOPICLONE TAB 5 mg	5 mg = 1 tab PO QHS	5	0	MGH	MGH	ZOPIC5	2015-04-05	2015-04-15	5	5	12	0	1	0	2015-04-05	1	1	11	12	2015-04-05	2015-04-15	0	21	0	1	0	1	0	0	0.571429	0	1	1	1061
58	M	7/16/2015	7/22/2015	QHS	ZOPICLONE TAB 7.5 mg	3.75 mg = 0.5 tab PO QHS	3.75	0	MGH	MGH	ZOPIC7.5	2015-07-16	2015-07-22	3.75	3.75	7	0	1	0	2015-07-16	1	1	0	7	2015-07-16	2015-07-22		6	0	0	0		0	0	1.16667		0	0	1062
69	M	2/11/2016	2/17/2016	qhsp	ZOPICLONE TAB 7.5 mg	7.5 mg = 1 tab PO QHS PRN	7.5	1			ZOPIC7.5	2016-02-11	2016-02-17	7.5	7.5	2	2	0	1	2016-02-11	1	1	4	2	2016-02-11	2016-02-17		10	0	1	0	1	1	0	0.2		0	0	1063
68	M	4/5/2015	4/6/2015	QHSP	ZOPICLONE TAB 7.5 mg	7.5 mg = 1 tab PO QHS PRN for 1 day	7.5	1	MGH	MGH	ZOPIC7.5	2015-04-05	2015-04-06	7.5	7.5	4	3	1	0	2015-04-05	1	1	10	4	2015-04-05	2015-04-07	0	14	0	1	0	1	1	0	0.285714		1	0	1064
86	M	4/4/2015	4/5/2015	QHSP	ZOPICLONE TAB 5 mg	5 mg = 1 tab PO QHS PRN	5	1	MGH	MGH	ZOPIC5	2015-04-04	2015-04-05	5	5	4	4	0	1	2015-04-04	1	1	5	4	2015-04-04	2015-04-11		12	2	1	1	1	0	0	0.333333		1	0	1065
73	M	7/4/2015	7/11/2015	QHSP	ZOPICLONE TAB 7.5 mg	7.5 mg = 1 tab PO QHS PRN FOR INSOMNIA	7.5	1	MGH	MGH	ZOPIC7.5	2015-07-04	2015-07-11	7.5	7.5	1	1	0	1	2015-07-04	1	1	8	1	2015-07-04	2015-07-11	0	15	0	1	0	1	1	0	0.0666667		1	0	1066
24	F	4/1/2015	5/20/2015	QHSP	ZOPICLONE TAB 7.5 mg	7.5 mg = 1 tab PO QHS PRN	7.5	1	RVH	RVH	ZOPIC7.5	2015-04-01	2015-05-20	7.5	7.5	30	30	0	1	2015-04-01	1	1	0	30	2015-04-01	2015-05-20	1	49	0	0	0		0	0	0.612245	1	1	1	1067
73	M	4/8/2015	4/9/2015	QHS	ZOPICLONE TAB 7.5 mg	7.5 mg = 1 tab PO QHS	7.5	0	RVH	RVH	ZOPIC7.5	2015-04-08	2015-04-09	7.5	7.5	3	1	1	0	2015-04-08	1	1	1	3	2015-04-08	2015-04-09		3	0	1	0		1	0	1		0	0	1068
31	M	4/14/2015	4/16/2015	QHSP	ZOPICLONE TAB 7.5 mg	7.5 mg = 1 tab PO QHS PRN for 48 hours	7.5	1	MGH	MGH	ZOPIC7.5	2015-04-14	2015-04-16	7.5	7.5	1	1	0	1	2015-04-14	1	1	10	1	2015-04-14	2015-04-16	0	30	0	0	0	1	0	0	0.0333333	0	1	0	1069
63	M	4/4/2015	4/4/2015	PRNCAC	ZOPICLONE TAB 5 mg		5	1			ZOPIC5	2015-04-04	2015-04-04	5	7.5	5	5	0	1	2015-04-04	1	1	0	5	2015-04-04	2015-04-10	0	20	0	0	0		0	0	0.25		1	0	1070
68	M	4/11/2015	4/20/2015	QHSp	ZOPICLONE TAB 7.5 mg	7.5 mg = 1 tab PO QHS PRN	7.5	1	RVH	RVH	ZOPIC7.5	2015-04-11	2015-04-20	7.5	7.5	1	1	0	1	2015-04-11	1	1	6	1	2015-04-11	2015-04-20	0	15	0	1	0	1	1	0	0.0666667		1	0	1071
54	M	4/8/2015	4/9/2015	QHSP	ZOPICLONE TAB 5 mg	5 mg = 1 tab PO QHS PRN	5	1	RVH	RVH	ZOPIC5	2015-04-08	2015-04-09	5	5	1	1	0	1	2015-04-08	1	1	0	1	2015-04-08	2015-04-09		13	0	0	0		0	0	0.0769231		1	0	1072
33	F	9/30/2015	10/1/2015	QHSP	ZOPICLONE TAB 7.5 mg	7.5 mg = 1 tab PO QHS PRN	7.5	1	MGH	MGH	ZOPIC7.5	2015-09-30	2015-10-01	7.5	7.5	1	1	0	1	2015-09-30	1	1	1	1	2015-09-30	2015-10-01		2	0	0	0		0	0	0.5		0	0	1073
55	M	9/24/2015	9/24/2015	PRNCAC	ZOPICLONE TAB 7.5 mg		7.5	1			ZOPIC7.5	2015-09-24	2015-09-24	7.5	7.5	1	1	0	1	2015-09-24	1	1	1	1	2015-09-24	2015-09-24		10	0	0	0		0	0	0.1		0	0	1074
85	M	8/8/2015	8/8/2015	PRNCAC	ZOPICLONE TAB 5 mg		5	1			ZOPIC5	2015-08-08	2015-08-08	5	5	1	1	0	1	2015-08-08	1	1	3	1	2015-08-08	2015-08-08		13	0	1	1	1	0	0	0.0769231		1	0	1075
47	F	7/18/2015	7/21/2015	QHSP	ZOPICLONE TAB 7.5 mg	7.5 mg = 1 tab PO QHS PRN	7.5	1	MGH	MGH	ZOPIC7.5	2015-07-18	2015-07-21	7.5	7.5	2	2	0	1	2015-07-18	1	1	3	2	2015-07-18	2015-07-21		6	0	0	0	1	0	0	0.333333		0	0	1076
39	F	3/8/2016	3/9/2016	QHS	ZOPICLONE TAB 7.5 mg	7.5 mg = 1 tab PO QHS	7.5	0	RVH	RVH	ZOPIC7.5	2016-03-08	2016-03-09	7.5	7.5	2	0	1	0	2016-03-08	1	1	0	2	2016-03-08	2016-03-09		1	0	0	0		0	0	2		0	0	1077
70	M	10/7/2015	10/9/2015	QHSP	ZOPICLONE TAB 7.5 mg	3.75 mg = 0.5 tab PO QHS PRN	3.75	1			ZOPIC7.5	2015-10-07	2015-10-09	3.75	3.75	2	2	0	1	2015-10-07	1	1	3	2	2015-10-07	2015-10-09		5	0	1	0	0	0	0	0.4		0	0	1078
72	F	4/15/2015	4/21/2015	QHS	ZOPICLONE TAB 7.5 mg	3.75 mg = 0.5 tab PO QHS	3.75	0	MGH	MGH	ZOPIC7.5	2015-04-15	2015-04-21	3.75	3.75	9	1	1	0	2015-04-15	1	1	5	9	2015-04-15	2015-05-16	0	45	0	1	0	0	0	0	0.2	0	1	0	1079
66	F	4/18/2015	4/24/2015	QHSP	ZOPICLONE TAB 7.5 mg	7.5 mg = 1 tab PO QHS PRN	7.5	1	RVH	RVH	ZOPIC7.5	2015-04-18	2015-04-24	7.5	7.5	2	2	0	1	2015-04-18	1	1	4	2	2015-04-18	2015-04-24		10	1	1	0	1	1	0	0.2		0	0	1080
76	M	5/17/2015	5/17/2015	qhs	ZOPICLONE TAB 5 mg	2.5-5 mg = 0.5-1 tab PO QHS	2.5	0	MGH	MGH	ZOPIC5	2015-05-17	2015-05-17	2.5	2.5	3	0	1	0	2015-05-17	1	1	0	3	2015-05-17	2015-05-28		0	0	1	0		0	0			0	0	1081
24	M	4/15/2015	4/17/2015	QHSp	ZOPICLONE TAB 7.5 mg	7.5 mg = 1 tab PO QHS PRN	7.5	1	RVH	RVH	ZOPIC7.5	2015-04-15	2015-04-17	7.5	7.5	1	1	0	1	2015-04-15	1	1	0	1	2015-04-15	2015-04-17		2	0	0	0		0	0	0.5		0	0	1082
71	F	11/23/2015	11/25/2015	QHS	ZOPICLONE TAB 7.5 mg	3.75 mg = 0.5 tab PO QHS	3.75	0	RVH	RVH	ZOPIC7.5	2015-11-23	2015-11-25	3.75	3.75	5	0	1	0	2015-11-23	1	1	0	5	2015-11-23	2015-11-25		2	0	1	0		0	0	2.5		0	0	1083
61	F	5/9/2015	5/15/2015	QHSP	ZOPICLONE TAB 7.5 mg	7.5 mg = 1 tab PO QHS PRN	7.5	1	RVH	RVH	ZOPIC7.5	2015-05-09	2015-05-15	7.5	7.5	1	1	0	1	2015-05-09	1	1	1	1	2015-05-09	2015-05-15		7	0	0	0		0	0	0.142857		0	0	1084
42	F	5/1/2015	5/14/2015	QHSP	ZOPICLONE TAB 7.5 mg	7.5 mg = 1 tab PO QHS PRN	7.5	1	MGH	MGH	ZOPIC7.5	2015-05-01	2015-05-14	7.5	7.5	2	2	0	1	2015-05-01	1	1	11	2	2015-05-01	2015-05-14	0	24	0	0	0	1	0	0	0.0833333	0	1	0	1085
90	F	6/23/2015	6/30/2015	QHSP	ZOPICLONE TAB 7.5 mg	7.5 mg = 1 tab PO QHS PRN	7.5	1	MGH	MGH	ZOPIC7.5	2015-06-23	2015-06-30	7.5	7.5	1	1	0	1	2015-06-23	1	1	12	1	2015-06-23	2015-06-30	0	22	0	1	1	1	1	0	0.0454545	0	1	0	1086
89	F	4/20/2015	4/21/2015	QHS	ZOPICLONE TAB 7.5 mg	7.5 mg = 1 tab PO QHS	7.5	0	MGH	MGH	ZOPIC7.5	2015-04-20	2015-04-21	7.5	7.5	2	0	1	0	2015-04-20	1	1	0	2	2015-04-20	2015-04-21		1	0	1	1		1	0	2		0	0	1087
22	F	4/20/2015	4/21/2015	QHSP	ZOPICLONE TAB 7.5 mg	3.75 mg = 0.5 tab PO QHS PRN	3.75	1	MGH	MGH	ZOPIC7.5	2015-04-20	2015-04-21	3.75	7.5	2	2	0	1	2015-04-21	1	1	0	2	2015-04-20	2015-04-21		1	0	0	0		0	0	2		0	0	1088
59	M	5/11/2015	5/14/2015	QHSP	ZOPICLONE TAB 7.5 mg	7.5 mg = 1 tab PO QHS PRN	7.5	1	MGH	MGH	ZOPIC7.5	2015-05-11	2015-05-14	7.5	7.5	2	2	0	1	2015-05-11	1	1	14	2	2015-05-11	2015-05-14	0	17	0	0	0	1	0	0	0.117647		1	0	1089
63	F	8/21/2015	8/22/2015	QHS	ZOPICLONE TAB 7.5 mg	7.5 mg = 1 tab PT QHS	7.5	0	MGH	MGH	ZOPIC7.5	2015-08-21	2015-08-22	7.5	7.5	9	2	1	0	2015-08-21	1	1	10	9	2015-08-21	2015-08-25	0	36	0	0	0	1	0	0	0.25	0	1	0	1090
24	F	10/9/2015	10/16/2015	QHSP	ZOPICLONE TAB 5 mg	5 mg = 1 tab PO QHS PRN FOR SLEEP	5	1			ZOPIC5	2015-10-09	2015-10-16	5	5	1	1	0	1	2015-10-09	1	1	0	1	2015-10-09	2015-10-16		7	0	0	0		0	0	0.142857		0	0	1091
82	F	5/20/2015	5/21/2015	QHSP	ZOPICLONE TAB 7.5 mg	3.75 mg = 0.5 tab PO QHS PRN	3.75	1	MGH	MGH	ZOPIC7.5	2015-05-20	2015-05-21	3.75	3.75	1	1	0	1	2015-05-20	1	1	7	1	2015-05-20	2015-05-21		8	0	1	1	0	0	0	0.125		0	0	1092
45	F	5/1/2015	5/8/2015	QHS	ZOPICLONE TAB 7.5 mg	7.5 mg = 1 tab PO QHS	7.5	0	MGH	MGH	ZOPIC7.5	2015-05-01	2015-05-08	7.5	7.5	8	0	1	0	2015-05-01	1	1	0	8	2015-05-01	2015-05-08		7	0	0	0		0	0	1.14286		0	0	1093
20	M	5/2/2015	5/5/2015	QHSP	ZOPICLONE TAB 7.5 mg	7.5 mg = 1 tab PO QHS PRN	7.5	1	MGH	MGH	ZOPIC7.5	2015-05-02	2015-05-05	7.5	7.5	1	1	0	1	2015-05-02	1	1	0	1	2015-05-02	2015-05-05		3	0	0	0		0	0	0.333333		0	0	1094
80	M	7/23/2015	7/23/2015	PRNCAC	ZOPICLONE TAB 7.5 mg		7.5	1			ZOPIC7.5	2015-07-23	2015-07-23	7.5	7.5	1	1	0	1	2015-07-23	1	1	0	1	2015-07-23	2015-07-23		0	0	1	1		1	0			0	0	1095
68	F	5/4/2015	5/4/2015	PRNCAC	ZOPICLONE TAB 5 mg		5	1			ZOPIC5	2015-05-04	2015-05-04	5	5	2	2	0	1	2015-05-04	1	1	1	2	2015-05-04	2015-05-04		4	0	1	0		0	0	0.5		0	0	1096
62	M	5/13/2015	5/15/2015	QHS	ZOPICLONE TAB 7.5 mg	7.5 mg = 1 tab PO QHS	7.5	0	MGH	MGH	ZOPIC7.5	2015-05-13	2015-05-15	7.5	7.5	3	0	1	0	2015-05-13	1	1	0	3	2015-05-13	2015-05-15		2	0	0	0		0	0	1.5		0	0	1097
60	M	5/17/2015	5/18/2015	QHSP	ZOPICLONE TAB 7.5 mg	3.75 mg = 0.5 tab PO QHS PRN	3.75	1	MGH	MGH	ZOPIC7.5	2015-05-17	2015-05-18	3.75	3.75	2	2	0	1	2015-05-17	1	1	11	2	2015-05-17	2015-05-18		12	0	0	0	0	0	0	0.166667		1	0	1098
77	F	6/9/2015	6/11/2015	QHSP	ZOPICLONE TAB 5 mg	2.5-5 mg = 0.5-1 tab PO QHS PRN	2.5	1	MGH	MGH	ZOPIC5	2015-06-09	2015-06-11	2.5	2.5	2	2	0	1	2015-06-09	1	1	7	2	2015-06-09	2015-06-11	0	23	2	1	0	0	0	0	0.0869565	0	1	0	1099
63	M	5/7/2015	5/8/2015	QHS	ZOPICLONE TAB 7.5 mg	3.75 mg = 0.5 tab PO QHS	3.75	0	MGH	MGH	ZOPIC7.5	2015-05-07	2015-05-08	3.75	3.75	1	0	1	0	2015-05-07	1	1	0	1	2015-05-07	2015-05-08		1	0	0	0		0	0	1		0	0	1100
82	M	6/1/2015	6/1/2015	PRNCAC	ZOPICLONE TAB 7.5 mg		7.5	1			ZOPIC7.5	2015-06-01	2015-06-01	7.5	7.5	1	1	0	1	2015-06-01	1	1	2	1	2015-06-01	2015-06-01		5	0	1	1		1	0	0.2		0	0	1101
66	M	5/14/2015	5/15/2015	QHSp	ZOPICLONE TAB 7.5 mg	7.5 mg = 1 tab PO QHS PRN	7.5	1	RVH	RVH	ZOPIC7.5	2015-05-14	2015-05-15	7.5	7.5	23	23	0	1	2015-05-14	1	1	1	23	2015-05-14	2015-06-04	1	22	0	1	0		1	0	1.04545	1	1	1	1102
69	M	11/3/2015	11/3/2015	PRNCAC	ZOPICLONE TAB 7.5 mg		7.5	1			ZOPIC7.5	2015-11-03	2015-11-03	7.5	7.5	1	1	0	1	2015-11-03	1	1	1	1	2015-11-03	2015-11-03		1	0	1	0		1	0	1		0	0	1103
63	F	6/19/2015	6/19/2015	PRNCAC	ZOPICLONE TAB 7.5 mg		7.5	1			ZOPIC7.5	2015-06-19	2015-06-19	7.5	7.5	1	1	0	1	2015-06-20	1	1	0	1	2015-06-19	2015-06-19		1	0	0	0		0	0	1		0	0	1104
20	M	10/13/2015	10/13/2015	PRNCAC	ZOPICLONE TAB 7.5 mg		7.5	1			ZOPIC7.5	2015-10-13	2015-10-13	7.5	7.5	1	1	0	1	2015-10-13	1	1	0	1	2015-10-13	2015-10-13		2	0	0	0		0	0	0.5		0	0	1105
37	F	5/17/2015	5/19/2015	QHSP	ZOPICLONE TAB 5 mg	5 mg = 1 tab PO QHS PRN	5	1	MGH	MGH	ZOPIC5	2015-05-17	2015-05-19	5	5	2	2	0	1	2015-05-18	1	1	0	2	2015-05-17	2015-05-19		2	0	0	0		0	0	1		0	0	1106
65	M	1/26/2016	1/26/2016	PRNCAC	ZOPICLONE TAB 7.5 mg		7.5	1			ZOPIC7.5	2016-01-26	2016-01-26	7.5	7.5	3	3	0	1	2016-01-26	1	1	23	3	2016-01-26	2016-02-02	0	30	0	1	0	1	1	0	0.1	0	1	0	1107
64	F	6/5/2015	6/5/2015	PRNCAC	ZOPICLONE TAB 7.5 mg		7.5	1			ZOPIC7.5	2015-06-05	2015-06-05	7.5	7.5	1	1	0	1	2015-06-05	1	1	1	1	2015-06-05	2015-06-05		2	0	0	0		0	0	0.5		0	0	1108
66	M	6/20/2015	6/20/2015	PRNCAC	ZOPICLONE TAB 7.5 mg		7.5	1			ZOPIC7.5	2015-06-20	2015-06-20	7.5	7.5	11	1	1	0	2015-06-20	1	1	12	11	2015-06-20	2015-06-29	0	21	0	1	0	1	1	0	0.52381	0	1	1	1109
48	M	8/5/2015	8/5/2015	qhsP	ZOPICLONE TAB 5 mg	5 mg = 1 tab PO QHS PRN	5	1	MGH	MGH	ZOPIC5	2015-08-05	2015-08-05	5	5	2	2	0	1	2015-08-05	1	1	9	2	2015-08-05	2015-08-05		9	0	0	0	1	0	0	0.222222		0	0	1110
62	M	8/7/2015	8/14/2015	QHSP	ZOPICLONE TAB 5 mg	5 mg = 1 tab PO QHS PRN	5	1	RVH	RVH	ZOPIC5	2015-08-07	2015-08-14	5	5	7	7	0	1	2015-08-07	1	1	1	7	2015-08-07	2015-08-14		8	0	0	0		0	0	0.875		0	0	1111
64	M	5/31/2015	6/2/2015	QHS	ZOPICLONE TAB 7.5 mg	3.75 mg = 0.5 tab PO QHS	3.75	0	RVH	RVH	ZOPIC7.5	2015-05-31	2015-06-02	3.75	3.75	4	0	1	0	2015-05-31	1	1	9	4	2015-05-31	2015-06-02		11	0	0	0	0	0	0	0.363636		1	0	1112
71	F	7/3/2015	7/3/2015	PRNCAC	ZOPICLONE TAB 7.5 mg		7.5	1			ZOPIC7.5	2015-07-03	2015-07-03	7.5	7.5	12	12	0	1	2015-07-03	1	1	0	12	2015-07-03	2015-07-11		8	1	1	0		1	0	1.5		0	1	1113
72	M	6/3/2015	6/3/2015	PRNCAC	ZOPICLONE TAB 5 mg		5	1			ZOPIC5	2015-06-03	2015-06-03	7.5	7.5	28	28	0	1	2015-06-03	1	1	6	28	2015-06-03	2015-07-01	1	63	0	1	0	1	1	0	0.444444	1	1	1	1114
58	M	5/25/2015	6/4/2015	QHSP	ZOPICLONE TAB 7.5 mg	3.75 mg = 0.5 tab PO QHS PRN	3.75	1	MGH	MGH	ZOPIC7.5	2015-05-25	2015-06-04	3.75	3.75	1	1	0	1	2015-05-25	1	1	3	1	2015-05-25	2015-06-04		13	0	0	0	0	0	0	0.0769231		1	0	1115
92	M	5/24/2015	5/24/2015	QHS	ZOPICLONE TAB 7.5 mg	7.5 mg = 1 tab PO QHS for 1 dose	7.5	0	RVH	RVH	ZOPIC7.5	2015-05-24	2015-05-24	7.5	7.5	1	0	1	0	2015-05-24	1	1	1	1	2015-05-24	2015-05-24		8	0	1	1		1	0	0.125		0	0	1116
73	F	7/12/2015	7/12/2015	QHS	ZOPICLONE TAB 7.5 mg	3.75 mg = 0.5 tab PT QHS	3.75	0			ZOPIC7.5	2015-07-12	2015-07-12	3.75	3.75	1	0	1	0	2015-07-12	1	1	1	1	2015-07-12	2015-07-12		1	0	1	0		0	0	1		0	0	1117
98	F	5/23/2015	5/24/2015	QHSP	ZOPICLONE TAB 7.5 mg	7.5 mg = 1 tab PO QHS PRN	7.5	1	MGH	MGH	ZOPIC7.5	2015-05-23	2015-05-24	7.5	7.5	1	1	0	1	2015-05-23	1	1	0	1	2015-05-23	2015-05-24		1	0	1	1		1	0	1		0	0	1118
71	F	11/16/2015	11/16/2015	QHS	ZOPICLONE TAB 7.5 mg	7.5 mg = 1 tab PO QHS for 1 dose	7.5	0			ZOPIC7.5	2015-11-16	2015-11-16	7.5	7.5	1	0	1	0	2015-11-16	1	1	0	1	2015-11-16	2015-11-16		2	0	1	0		1	0	0.5		0	0	1119
64	M	6/17/2015	6/18/2015	QHSP	ZOPICLONE TAB 5 mg	5 mg = 1 tab PO QHS PRN	5	1	MGH	MGH	ZOPIC5	2015-06-17	2015-06-18	5	5	1	1	0	1	2015-06-17	1	1	0	1	2015-06-17	2015-06-18		1	0	0	0		0	0	1		0	0	1120
59	M	1/3/2016	1/7/2016	QHSP	ZOPICLONE TAB 7.5 mg	3.75 mg = 0.5 tab PO QHS PRN	3.75	1			ZOPIC7.5	2016-01-03	2016-01-07	3.75	7.5	45	4	1	0	2016-01-03	1	1	3	45	2016-01-03	2016-02-06	1	37	0	0	0	0	0	0	1.21622	1	1	1	1121
48	M	5/31/2015	5/31/2015	PRNCAC	ZOPICLONE TAB 7.5 mg		7.5	1			ZOPIC7.5	2015-05-31	2015-05-31	7.5	7.5	24	24	0	1	2015-05-31	1	1	3	24	2015-05-31	2015-06-19	1	22	1	0	0	1	0	0	1.09091	1	1	1	1122
61	F	5/28/2015	6/1/2015	QHSP	ZOPICLONE TAB 7.5 mg	3.75-7.5 mg =0.5-1 tab PO QHS PRN	7.5	1	RVH	RVH	ZOPIC7.5	2015-05-28	2015-06-01	7.5	7.5	3	3	0	1	2015-05-28	1	1	0	3	2015-05-28	2015-05-31		4	0	0	0		0	0	0.75		0	0	1123
82	F	5/28/2015	5/29/2015	QHS	ZOPICLONE TAB 7.5 mg	7.5 mg = 1 tab PO QHS	7.5	0			ZOPIC7.5	2015-05-28	2015-05-29	7.5	7.5	1	0	1	0	2015-05-28	1	1	1	1	2015-05-28	2015-05-29		2	0	1	1		1	0	0.5		0	0	1124
67	M	6/1/2015	6/3/2015	QHSP	ZOPICLONE TAB 7.5 mg	7.5 mg = 1 tab PO QHS PRN	7.5	1	MGH	MGH	ZOPIC7.5	2015-06-01	2015-06-03	7.5	7.5	1	1	0	1	2015-06-01	1	1	0	1	2015-06-01	2015-06-03		2	0	1	0		1	0	0.5		0	0	1125
68	M	11/3/2015	12/2/2015	QHSp	ZOPICLONE TAB 7.5 mg	7.5 mg = 1 tab PO QHS PRN	7.5	1			ZOPIC7.5	2015-11-03	2015-12-02	7.5	7.5	30	30	0	1	2015-11-03	1	1	0	30	2015-11-03	2015-12-07	1	34	0	1	0		1	0	0.882353	1	1	1	1126
28	F	6/13/2015	6/15/2015	QHSP	ZOPICLONE TAB 7.5 mg	7.5 mg = 1 tab PO QHS PRN	7.5	1	MGH	MGH	ZOPIC7.5	2015-06-13	2015-06-15	7.5	7.5	1	1	0	1	2015-06-13	1	1	12	1	2015-06-13	2015-06-15	0	21	0	0	0	1	0	0	0.047619	0	1	0	1127
75	M	6/5/2015	6/5/2015	PRNCAC	ZOPICLONE TAB 5 mg		5	1			ZOPIC5	2015-06-05	2015-06-05	5	7.5	3	1	1	0	2015-06-05	1	1	4	3	2015-06-05	2015-06-06		9	0	1	0	1	1	0	0.333333		0	0	1128
82	M	7/23/2015	7/24/2015	QHSP	ZOPICLONE TAB 7.5 mg	3.75 mg = 0.5 tab PO QHS PRN	3.75	1	RVH	RVH	ZOPIC7.5	2015-07-23	2015-07-24	3.75	3.75	2	2	0	1	2015-07-23	1	1	0	2	2015-07-23	2015-07-24		1	0	1	1		0	0	2		0	0	1129
54	M	1/4/2016	3/3/2016	QHSp	ZOPICLONE TAB 7.5 mg	3.75 mg = 0.5 tab PO QHS PRN	3.75	1			ZOPIC7.5	2016-01-04	2016-03-03	3.75	3.75	51	51	0	1	2016-01-04	1	1	18	51	2016-01-04	2016-03-03	1	77	0	0	0	0	0	0	0.662338	1	1	1	1130
65	F	7/7/2015	7/7/2015	qhs	ZOPICLONE TAB 5 mg	5 mg = 1 tab PO QHS	5	0	RVH	RVH	ZOPIC5	2015-07-07	2015-07-07	5	5	1	0	1	0	2015-07-07	1	1	1	1	2015-07-07	2015-07-07		1	0	1	0		0	0	1		0	0	1131
68	M	6/24/2015	6/25/2015	QHSP	ZOPICLONE TAB 7.5 mg	7.5 mg = 1 tab PO QHS PRN	7.5	1	MGH	MGH	ZOPIC7.5	2015-06-24	2015-06-25	7.5	7.5	1	1	0	1	2015-06-24	1	1	4	1	2015-06-24	2015-06-25		5	2	1	0	1	1	0	0.2		0	0	1132
72	F	3/24/2016	3/30/2016	QHSP	ZOPICLONE TAB 5 mg	5 mg = 1 tab PO QHS PRN	5	1			ZOPIC5	2016-03-24	2016-03-30	5	5	5	5	0	1	2016-03-25	1	1	0	5	2016-03-24	2016-03-30		6	0	1	0		0	0	0.833333		0	0	1133
72	F	6/7/2015	6/13/2015	qhsp	ZOPICLONE TAB 7.5 mg	3.75 mg = 0.5 tab PO QHS PRN	3.75	1	RVH	RVH	ZOPIC7.5	2015-06-07	2015-06-13	3.75	3.75	6	6	0	1	2015-06-07	1	1	2	6	2015-06-07	2015-06-13		8	0	1	0		0	0	0.75		0	0	1134
70	F	9/29/2015	9/29/2015	PRNCAC	ZOPICLONE TAB 5 mg		5	1			ZOPIC5	2015-09-29	2015-09-29	5	5	24	6	1	0	2015-09-29	1	1	5	24	2015-09-29	2015-10-24	1	30	1	1	0	1	0	0	0.8	1	1	1	1135
20	F	9/12/2015	9/12/2015	PRNCAC	ZOPICLONE TAB 7.5 mg		7.5	1			ZOPIC7.5	2015-09-12	2015-09-12	7.5	15	11	11	0	1	2015-09-12	1	1	43	11	2015-09-12	2015-09-23	0	54	0	0	0	1	1	1	0.203704	0	1	1	1136
71	M	7/29/2015	7/29/2015	PRNCAC	ZOPICLONE TAB 5 mg		5	1			ZOPIC5	2015-07-29	2015-07-29	5	5	1	1	0	1	2015-07-29	1	1	8	1	2015-07-29	2015-07-29	0	17	0	1	0	1	0	0	0.0588235		1	0	1137
52	M	6/11/2015	6/15/2015	QHSP	ZOPICLONE TAB 7.5 mg	7.5 mg = 1 tab PO QHS PRN	7.5	1	MGH	MGH	ZOPIC7.5	2015-06-11	2015-06-15	7.5	7.5	1	1	0	1	2015-06-11	1	1	4	1	2015-06-11	2015-06-15		8	0	0	0	1	0	0	0.125		0	0	1138
67	M	8/20/2015	8/28/2015	QHSP	ZOPICLONE TAB 7.5 mg	7.5 mg = 1 tab PO/PT QHS PRN	7.5	1	MGH	MGH	ZOPIC7.5	2015-08-20	2015-08-28	7.5	7.5	2	2	0	1	2015-08-20	1	1	4	2	2015-08-20	2015-08-28		12	0	1	0	1	1	0	0.166667		1	0	1139
73	F	3/26/2016	4/3/2016	QHS	ZOPICLONE TAB 5 mg	5 mg = 1 tab PO/PT QHS	5	0	MGH	MGH	ZOPIC5	2016-03-26	2016-04-03	5	5	8	0	1	0	2016-03-27	1	1	3	8	2016-03-26	2016-04-03		11	0	1	0	1	0	0	0.727273		1	0	1140
77	M	2/25/2016	2/25/2016	once	ZOPICLONE TAB 7.5 mg	3.75 mg = 0.5 tab PO once	3.75	1	RVH	RVH	ZOPIC7.5	2016-02-25	2016-02-25	3.75	3.75	1	1	0	1	2016-02-26	1	1	0	1	2016-02-25	2016-02-25		4	0	1	0		0	0	0.25		0	0	1141
75	M	6/13/2015	6/19/2015	QHSP	ZOPICLONE TAB 7.5 mg	7.5 mg = 1 tab PO QHS PRN	7.5	1	MGH	MGH	ZOPIC7.5	2015-06-13	2015-06-19	7.5	7.5	1	1	0	1	2015-06-13	1	1	2	1	2015-06-13	2015-06-19		8	0	1	0		1	0	0.125		0	0	1142
52	M	8/1/2015	8/7/2015	QHS	ZOPICLONE TAB 7.5 mg	7.5 mg = 1 tab PO QHS	7.5	0	MGH	MGH	ZOPIC7.5	2015-08-01	2015-08-07	7.5	7.5	7	0	1	0	2015-08-01	1	1	1	7	2015-08-01	2015-08-07		7	2	0	0		0	0	1		0	0	1143
69	F	3/22/2016	3/22/2016	PRNCAC	ZOPICLONE TAB 7.5 mg		7.5	1			ZOPIC7.5	2016-03-22	2016-03-22	7.5	7.5	1	1	0	1	2016-03-22	1	1	6	1	2016-03-22	2016-03-22	0	17	0	1	0	1	1	0	0.0588235		1	0	1144
74	M	7/21/2015	7/24/2015	QHS	ZOPICLONE TAB 7.5 mg	3.75 mg = 0.5 tab PO QHS	3.75	0	RVH	RVH	ZOPIC7.5	2015-07-21	2015-07-24	3.75	3.75	4	0	1	0	2015-07-21	1	1	35	4	2015-07-21	2015-07-24	0	44	0	1	0	0	0	0	0.0909091	0	1	0	1145
82	F	6/19/2015	6/19/2015	PRNCAC	ZOPICLONE TAB 5 mg		5	1			ZOPIC5	2015-06-19	2015-06-19	5	7.5	2	2	0	1	2015-06-19	1	1	2	2	2015-06-19	2015-06-21		10	0	1	1		1	0	0.2		0	0	1146
71	M	6/16/2015	6/16/2015	GIVEN	ZOPICLONE TAB 7.5 mg	3.75 mg = 0.5 tab PO ONCE (*** GIVEN ***)	3.75	1	MGH	MGH	ZOPIC7.5	2015-06-16	2015-06-16	3.75	3.75	1	1	0	1	2015-06-17	1	1	0	1	2015-06-16	2015-06-16		3	2	1	0		0	0	0.333333		0	0	1147
48	F	3/15/2016	3/16/2016	QHS	ZOPICLONE TAB 7.5 mg	3.75 mg = 0.5 tab PO QHS	3.75	0	RVH	RVH	ZOPIC7.5	2016-03-15	2016-03-16	3.75	3.75	3	0	1	0	2016-03-15	1	1	0	3	2016-03-15	2016-03-16		1	0	0	0		0	0	3		0	0	1148
87	F	7/21/2015	7/30/2015	QHSP	ZOPICLONE TAB 7.5 mg	7.5 mg = 1 tab PO QHS PRN	7.5	1	RVH	RVH	ZOPIC7.5	2015-07-21	2015-07-30	7.5	7.5	9	9	0	1	2015-07-21	1	1	1	9	2015-07-21	2015-07-30		10	0	1	1		1	0	0.9		0	0	1149
62	M	9/5/2015	9/7/2015	QHS	ZOPICLONE TAB 7.5 mg	7.5 mg = 1 tab PO QHS	7.5	0	RVH	RVH	ZOPIC7.5	2015-09-05	2015-09-07	7.5	7.5	4	0	1	0	2015-09-05	1	1	1	4	2015-09-05	2015-09-07	0	45	0	0	0		0	0	0.0888889	0	1	0	1150
62	F	10/7/2015	10/8/2015	QHSP	ZOPICLONE TAB 5 mg	5 mg = 1 tab PO QHS PRN	5	1	MGH	MGH	ZOPIC5	2015-10-07	2015-10-08	5	5	1	1	0	1	2015-10-07	1	1	0	1	2015-10-07	2015-10-08		1	0	0	0		0	0	1		0	0	1151
32	M	6/20/2015	6/21/2015	QHSP	ZOPICLONE TAB 7.5 mg	7.5 mg = 1 tab PO QHS PRN	7.5	1	RVH	RVH	ZOPIC7.5	2015-06-20	2015-06-21	7.5	7.5	1	1	0	1	2015-06-20	1	1	1	1	2015-06-20	2015-06-21		3	0	0	0		0	0	0.333333		0	0	1152
62	F	7/8/2015	7/15/2015	QHS	ZOPICLONE TAB 7.5 mg	7.5 mg = 1 tab PO QHS	7.5	0	MGH	MGH	ZOPIC7.5	2015-07-08	2015-07-15	7.5	7.5	8	0	1	0	2015-07-08	1	1	0	8	2015-07-08	2015-07-15		7	0	0	0		0	0	1.14286		0	0	1153
81	M	6/27/2015	7/3/2015	QHSP	ZOPICLONE TAB 7.5 mg	7.5 mg = 1 tab PO QHS PRN	7.5	1	MGH	MGH	ZOPIC7.5	2015-06-27	2015-07-03	7.5	7.5	1	1	0	1	2015-06-27	1	1	8	1	2015-06-27	2015-07-03	0	14	0	1	1	1	1	0	0.0714286		1	0	1154
77	M	6/23/2015	6/29/2015	QHSP	ZOPICLONE TAB 7.5 mg	7.5 mg = 1 tab PO QHS PRN	7.5	1	RVH	RVH	ZOPIC7.5	2015-06-23	2015-06-29	7.5	7.5	10	10	0	1	2015-06-23	1	1	3	10	2015-06-23	2015-06-29		9	1	1	0	1	1	0	1.11111		0	0	1155
54	F	3/10/2016	3/17/2016	QHS	ZOPICLONE TAB 7.5 mg	7.5 mg = 1 tab PO QHS	7.5	0	RVH	RVH	ZOPIC7.5	2016-03-10	2016-03-17	7.5	7.5	6	0	1	0	2016-03-10	1	1	1	6	2016-03-10	2016-03-17		8	0	0	0		0	0	0.75		0	0	1156
72	M	6/23/2015	6/26/2015	QHSp	ZOPICLONE TAB 7.5 mg	7.5 mg = 1 tab PO QHS PRN	7.5	1	RVH	RVH	ZOPIC7.5	2015-06-23	2015-06-26	7.5	7.5	2	2	0	1	2015-06-24	1	1	2	2	2015-06-23	2015-06-26		5	0	1	0		1	0	0.4		0	0	1157
77	F	12/18/2015	1/7/2016	QHS	ZOPICLONE TAB 7.5 mg	7.5 mg = 1 tab PO QHS	7.5	0	RVH	RVH	ZOPIC7.5	2015-12-18	2016-01-07	7.5	7.5	15	1	1	0	2015-12-18	1	1	0	15	2015-12-18	2016-01-07	1	20	0	1	0		1	0	0.75		1	1	1158
54	M	1/20/2016	1/20/2016	PRNCAC	ZOPICLONE TAB 5 mg		5	1			ZOPIC5	2016-01-20	2016-01-20	7.5	7.5	2	2	0	1	2016-01-20	1	1	1	2	2016-01-20	2016-01-20		6	0	0	0		0	0	0.333333		0	0	1159
72	M	8/2/2015	8/7/2015	QHSP	ZOPICLONE TAB 7.5 mg	3.75 mg = 0.5 tab PO QHS PRN	3.75	1	RVH	RVH	ZOPIC7.5	2015-08-02	2015-08-07	3.75	7.5	27	7	1	0	2015-08-02	1	1	13	27	2015-08-02	2015-08-25	1	39	0	1	0	0	1	0	0.692308	1	1	1	1160
73	M	6/25/2015	6/27/2015	QHSp	ZOPICLONE TAB 7.5 mg	7.5 mg = 1 tab PO QHS PRN	7.5	1	RVH	RVH	ZOPIC7.5	2015-06-25	2015-06-27	7.5	7.5	7	7	0	1	2015-06-25	1	1	3	7	2015-06-25	2015-07-01		9	0	1	0	1	1	0	0.777778		0	0	1161
85	M	3/7/2016	3/21/2016	QHSP	ZOPICLONE TAB 7.5 mg	7.5 mg = 1 tab PO QHS PRN	7.5	1			ZOPIC7.5	2016-03-07	2016-03-21	7.5	7.5	13	13	0	1	2016-03-07	1	1	0	13	2016-03-07	2016-03-21	0	14	0	1	1		1	0	0.928571		1	1	1162
41	M	9/14/2015	9/14/2015	PRNCAC	ZOPICLONE TAB 5 mg		5	1			ZOPIC5	2015-09-14	2015-09-14	5	5	19	19	0	1	2015-09-14	1	1	11	19	2015-09-14	2015-10-05	1	32	0	0	0	1	0	0	0.59375	0	1	1	1163
61	F	7/6/2015	7/7/2015	qhs	ZOPICLONE TAB 5 mg	5 mg = 1 tab PO QHS	5	0	RVH	RVH	ZOPIC5	2015-07-06	2015-07-07	5	5	8	2	1	0	2015-07-06	1	1	0	8	2015-07-06	2015-07-14		8	0	0	0		0	0	1		0	0	1164
37	M	6/26/2015	6/26/2015	PRNCAC	ZOPICLONE TAB 7.5 mg		7.5	1			ZOPIC7.5	2015-06-26	2015-06-26	7.5	7.5	4	4	0	1	2015-06-26	1	1	0	4	2015-06-26	2015-06-29		3	0	0	0		0	0	1.33333		0	0	1165
75	F	2/8/2016	2/12/2016	QHSP	ZOPICLONE TAB 7.5 mg	3.75 mg = 0.5 tab PO QHS PRN	3.75	1	MGH	MGH	ZOPIC7.5	2016-02-08	2016-02-12	3.75	3.75	1	1	0	1	2016-02-08	1	1	0	1	2016-02-08	2016-02-12		4	0	1	0		0	0	0.25		0	0	1166
39	F	12/25/2015	12/29/2015	QHSP	ZOPICLONE TAB 7.5 mg	7.5 mg = 1 tab PO QHS PRN	7.5	1	MGH	MGH	ZOPIC7.5	2015-12-25	2015-12-29	7.5	7.5	2	2	0	1	2015-12-25	1	1	2	2	2015-12-25	2015-12-29		6	0	0	0		0	0	0.333333		0	0	1167
59	F	8/13/2015	8/15/2015	QHSP	ZOPICLONE TAB 7.5 mg	7.5 mg = 1 tab PO QHS PRN	7.5	1	MGH	MGH	ZOPIC7.5	2015-08-13	2015-08-15	7.5	7.5	2	2	0	1	2015-08-13	1	1	1	2	2015-08-13	2015-08-15		5	0	0	0		0	0	0.4		0	0	1168
61	M	6/30/2015	7/6/2015	qhs	ZOPICLONE TAB 5 mg	5 mg = 1 tab PO QHS	5	0	RVH	RVH	ZOPIC5	2015-06-30	2015-07-06	5	5	7	0	1	0	2015-06-30	1	1	0	7	2015-06-30	2015-07-06		6	0	0	0		0	0	1.16667		0	0	1169
66	M	10/26/2015	10/26/2015	PRNCAC	ZOPICLONE TAB 7.5 mg		7.5	1			ZOPIC7.5	2015-10-26	2015-10-26	7.5	7.5	1	1	0	1	2015-10-26	1	1	42	1	2015-10-26	2015-10-26	0	43	0	1	0	1	1	0	0.0232558	0	1	0	1170
61	F	10/2/2015	10/3/2015	QHSP	ZOPICLONE TAB 7.5 mg	3.75 mg = 0.5 tab PO QHS PRN	3.75	1	MGH	MGH	ZOPIC7.5	2015-10-02	2015-10-03	3.75	3.75	1	1	0	1	2015-10-02	1	1	0	1	2015-10-02	2015-10-03		1	0	0	0		0	0	1		0	0	1171
72	F	7/8/2015	7/18/2015	QHSP	ZOPICLONE TAB 5 mg	5 mg = 1 tab PO QHS PRN	5	1	MGH	MGH	ZOPIC5	2015-07-08	2015-07-18	5	5	2	2	0	1	2015-07-08	1	1	1	2	2015-07-08	2015-07-18		11	2	1	0		0	0	0.181818		1	0	1172
71	M	7/29/2015	7/29/2015	ONCE	ZOPICLONE TAB 7.5 mg	3.75 mg = 0.5 tab PO ONCE	3.75	1	RVH	RVH	ZOPIC7.5	2015-07-29	2015-07-29	3.75	5	2	2	0	1	2015-07-29	1	1	3	2	2015-07-29	2015-07-29	0	19	0	1	0	0	0	0	0.105263		1	0	1173
80	M	3/13/2016	3/18/2016	QHSP	ZOPICLONE TAB 7.5 mg	7.5 mg = 1 tab PO QHS PRN	7.5	1			ZOPIC7.5	2016-03-13	2016-03-18	7.5	7.5	11	11	0	1	2016-03-13	1	1	13	11	2016-03-13	2016-03-23	0	23	0	1	1	1	1	0	0.478261	0	1	1	1174
58	M	8/1/2015	8/1/2015	PRNCAC	ZOPICLONE TAB 5 mg		5	1			ZOPIC5	2015-08-01	2015-08-01	5	5	1	1	0	1	2015-08-01	1	1	8	1	2015-08-01	2015-08-01	0	14	0	0	0	1	0	0	0.0714286		1	0	1175
49	F	3/19/2016	3/19/2016	QHSP	ZOPICLONE TAB 7.5 mg	7.5 mg = 1 tab PO QHS PRN	7.5	1	MGH	MGH	ZOPIC7.5	2016-03-19	2016-03-19	7.5	7.5	1	1	0	1	2016-03-19	1	1	0	1	2016-03-19	2016-03-19		0	0	0	0		0	0			0	0	1176
67	M	7/19/2015	7/27/2015	QHS	ZOPICLONE TAB 7.5 mg	7.5 mg = 1 tab PO/PT QHS	7.5	0	RVH	RVH	ZOPIC7.5	2015-07-19	2015-07-27	7.5	7.5	9	0	1	0	2015-07-19	1	1	6	9	2015-07-19	2015-07-27	0	27	0	1	0	1	1	0	0.333333	0	1	0	1177
33	F	7/22/2015	7/22/2015	PRNCAC	ZOPICLONE TAB 7.5 mg		7.5	1			ZOPIC7.5	2015-07-22	2015-07-22	7.5	7.5	1	1	0	1	2015-07-22	1	1	7	1	2015-07-22	2015-07-22		8	0	0	0	1	0	0	0.125		0	0	1178
67	M	9/9/2015	9/9/2015	PRNCAC	ZOPICLONE TAB 7.5 mg		7.5	1			ZOPIC7.5	2015-09-09	2015-09-09	7.5	7.5	7	2	1	0	2015-09-09	1	1	0	7	2015-09-09	2015-09-19		10	0	1	0		1	0	0.7		0	0	1179
60	F	7/14/2015	7/14/2015	PRNCAC	ZOPICLONE TAB 7.5 mg		7.5	1			ZOPIC7.5	2015-07-14	2015-07-14	7.5	7.5	1	1	0	1	2015-07-14	1	1	1	1	2015-07-14	2015-07-14		1	0	0	0		0	0	1		0	0	1180
89	F	7/15/2015	7/15/2015	PRNCAC	ZOPICLONE TAB 7.5 mg		7.5	1			ZOPIC7.5	2015-07-15	2015-07-15	7.5	7.5	1	1	0	1	2015-07-15	1	1	1	1	2015-07-15	2015-07-15		1	0	1	1		1	0	1		0	0	1181
68	F	7/20/2015	8/5/2015	QHSP	ZOPICLONE TAB 5 mg	5 mg = 1 tab PO QHS PRN	5	1	MGH	MGH	ZOPIC5	2015-07-20	2015-08-05	5	5	1	1	0	1	2015-07-20	1	1	3	1	2015-07-20	2015-08-05	0	19	0	1	0	1	0	0	0.0526316		1	0	1182
54	M	7/21/2015	7/22/2015	QHSP	ZOPICLONE TAB 5 mg	5 mg = 1 tab PO QHS PRN	5	1	MGH	MGH	ZOPIC5	2015-07-21	2015-07-22	5	5	1	1	0	1	2015-07-21	1	1	0	1	2015-07-21	2015-07-22		1	0	0	0		0	0	1		0	0	1183
68	F	7/23/2015	7/23/2015	ONCE	ZOPICLONE TAB 7.5 mg	7.5 mg = 1 tab PO ONCE	7.5	1	MGH	MGH	ZOPIC7.5	2015-07-23	2015-07-23	7.5	7.5	13	6	1	0	2015-07-23	1	1	4	13	2015-07-23	2015-08-07	0	19	2	1	0	1	1	0	0.684211		1	1	1184
44	M	1/5/2016	1/7/2016	QHSP	ZOPICLONE TAB 7.5 mg	7.5 mg = 1 tab PT QHS PRN	7.5	1	MGH	MGH	ZOPIC7.5	2016-01-05	2016-01-07	7.5	7.5	1	1	0	1	2016-01-05	1	1	1	1	2016-01-05	2016-01-07		3	0	0	0		0	0	0.333333		0	0	1185
79	M	9/25/2015	9/26/2015	QHS	ZOPICLONE TAB 7.5 mg	7.5 mg = 1 tab PO QHS	7.5	0	RVH	RVH	ZOPIC7.5	2015-09-25	2015-09-26	7.5	7.5	1	0	1	0	2015-09-26	1	1	0	1	2015-09-25	2015-09-26		1	0	1	0		1	0	1		0	0	1186
54	M	8/10/2015	8/20/2015	qhs	ZOPICLONE TAB 5 mg	5 mg = 1 tab PT QHS	5	0	MGH	MGH	ZOPIC5	2015-08-10	2015-08-20	5	5	18	0	1	0	2015-08-10	1	1	20	18	2015-08-10	2015-08-24	1	43	0	0	0	1	0	0	0.418605	0	1	1	1187
69	M	11/8/2015	11/9/2015	QHS	ZOPICLONE TAB 7.5 mg	7.5 mg = 1 tab PO QHS	7.5	0	RVH	RVH	ZOPIC7.5	2015-11-08	2015-11-09	7.5	7.5	1	0	1	0	2015-11-09	1	1	0	1	2015-11-08	2015-11-09		6	0	1	0		1	0	0.166667		0	0	1188
77	M	7/22/2015	7/24/2015	QHSp	ZOPICLONE TAB 7.5 mg	7.5 mg = 1 tab PO QHS PRN	7.5	1	RVH	RVH	ZOPIC7.5	2015-07-22	2015-07-24	7.5	7.5	1	1	0	1	2015-07-22	1	1	1	1	2015-07-22	2015-07-24		3	0	1	0		1	0	0.333333		0	0	1189
36	F	9/25/2015	9/25/2015	PRNCAC	ZOPICLONE TAB 7.5 mg		7.5	1			ZOPIC7.5	2015-09-25	2015-09-25	7.5	7.5	1	1	0	1	2015-09-25	1	1	0	1	2015-09-25	2015-09-25		1	0	0	0		0	0	1		0	0	1190
81	F	9/8/2015	9/8/2015	PRNCAC	ZOPICLONE TAB 7.5 mg		7.5	1			ZOPIC7.5	2015-09-08	2015-09-08	7.5	7.5	1	1	0	1	2015-09-08	1	1	0	1	2015-09-08	2015-09-08		1	0	1	1		1	0	1		0	0	1191
58	F	7/28/2015	7/29/2015	QHS	ZOPICLONE TAB 7.5 mg	7.5 mg = 1 tab PO QHS	7.5	0	MGH	MGH	ZOPIC7.5	2015-07-28	2015-07-29	7.5	7.5	3	0	1	0	2015-07-28	1	1	0	3	2015-07-28	2015-07-29		1	0	0	0		0	0	3		0	0	1192
68	F	8/23/2015	9/2/2015	QHSP	ZOPICLONE TAB 7.5 mg	3.75 mg = 0.5 tab PT QHS PRN	3.75	1	MGH	MGH	ZOPIC7.5	2015-08-23	2015-09-02	3.75	3.75	46	2	1	0	2015-08-23	1	1	28	46	2015-08-23	2015-10-16	1	82	0	1	0	0	0	0	0.560976	1	1	1	1193
35	M	8/25/2015	8/31/2015	QHSP	ZOPICLONE TAB 7.5 mg	7.5 mg = 1 tab PO QHS PRN	7.5	1	RVH	RVH	ZOPIC7.5	2015-08-25	2015-08-31	7.5	7.5	1	1	0	1	2015-08-31	1	1	1	1	2015-08-25	2015-08-31		7	0	0	0		0	0	0.142857		0	0	1194
70	F	1/13/2016	1/13/2016	PRNCAC	ZOPICLONE TAB 7.5 mg		7.5	1			ZOPIC7.5	2016-01-13	2016-01-13	7.5	7.5	2	2	0	1	2016-01-13	1	1	1	2	2016-01-13	2016-01-15		6	0	1	0		1	0	0.333333		0	0	1195
77	F	9/15/2015	9/22/2015	QHSp	ZOPICLONE TAB 5 mg	5 mg = 1 tab PO QHS PRN	5	1			ZOPIC5	2015-09-15	2015-09-22	5	7.5	30	29	1	0	2015-09-15	1	1	14	30	2015-09-15	2015-10-09	1	38	0	1	0	1	1	0	0.789474	1	1	1	1196
37	M	8/5/2015	8/5/2015	ONCE	ZOPICLONE TAB 7.5 mg	7.5 mg = 1 tab PO ONCE	7.5	1			ZOPIC7.5	2015-08-05	2015-08-05	7.5	7.5	2	2	0	1	2015-08-05	1	1	5	2	2015-08-05	2015-08-05	0	18	1	0	0	1	0	0	0.111111		1	0	1197
66	F	8/23/2015	8/25/2015	QHS	ZOPICLONE TAB 7.5 mg	7.5 mg = 1 tab PT QHS	7.5	0	MGH	MGH	ZOPIC7.5	2015-08-23	2015-08-25	7.5	7.5	6	2	1	0	2015-08-23	1	1	21	6	2015-08-23	2015-10-07	0	73	0	1	0	1	1	0	0.0821918	0	1	0	1198
47	M	8/4/2015	8/4/2015	ONCE	ZOPICLONE TAB 7.5 mg	3.75 mg = 0.5 tab PO ONCE	3.75	1	MGH	MGH	ZOPIC7.5	2015-08-04	2015-08-04	3.75	7.5	3	3	0	1	2015-08-04	1	1	2	3	2015-08-04	2015-08-12		10	0	0	0		0	0	0.3		0	0	1199
49	M	8/3/2015	8/5/2015	QHSP	ZOPICLONE TAB 5 mg	5 mg = 1 tab PO QHS PRN	5	1	MGH	MGH	ZOPIC5	2015-08-03	2015-08-05	5	5	2	2	0	1	2015-08-03	1	1	0	2	2015-08-03	2015-08-05		2	0	0	0		0	0	1		0	0	1200
49	F	9/30/2015	10/2/2015	QHS	ZOPICLONE TAB 5 mg	5 mg = 1 tab PO QHS	5	0	RVH	RVH	ZOPIC5	2015-09-30	2015-10-02	5	5	3	0	1	0	2015-09-30	1	1	0	3	2015-09-30	2015-10-02		2	0	0	0		0	0	1.5		0	0	1201
53	M	8/16/2015	8/22/2015	QHSP	ZOPICLONE TAB 7.5 mg	7.5 mg = 1 tab PO QHS PRN	7.5	1	MGH	MGH	ZOPIC7.5	2015-08-16	2015-08-22	7.5	7.5	3	3	0	1	2015-08-17	1	1	11	3	2015-08-16	2015-08-22	0	17	0	0	0	1	0	0	0.176471		1	0	1202
69	M	8/17/2015	8/20/2015	QHSP	ZOPICLONE TAB 7.5 mg	7.5 mg = 1 tab PO QHS PRN	7.5	1	RVH	RVH	ZOPIC7.5	2015-08-17	2015-08-20	7.5	7.5	1	1	0	1	2015-08-17	1	1	11	1	2015-08-17	2015-08-20	0	14	0	1	0	1	1	0	0.0714286		1	0	1203
26	M	8/9/2015	8/16/2015	QHSP	ZOPICLONE TAB 7.5 mg	7.5 mg = 1 tab PO QHS PRN	7.5	1	MGH	MGH	ZOPIC7.5	2015-08-09	2015-08-16	7.5	7.5	2	2	0	1	2015-08-09	1	1	3	2	2015-08-09	2015-08-16		10	2	0	0	1	0	0	0.2		0	0	1204
64	M	1/8/2016	1/8/2016	PRNCAC	ZOPICLONE TAB 7.5 mg		7.5	1			ZOPIC7.5	2016-01-08	2016-01-08	7.5	7.5	10	10	0	1	2016-01-08	1	1	1	10	2016-01-08	2016-01-21	0	14	0	0	0		0	0	0.714286		1	0	1205
25	M	8/5/2015	8/6/2015	QHS	ZOPICLONE TAB 7.5 mg	7.5 mg = 1 tab PO QHS	7.5	0	MGH	MGH	ZOPIC7.5	2015-08-05	2015-08-06	7.5	7.5	3	0	1	0	2015-08-05	1	1	0	3	2015-08-05	2015-08-06		1	0	0	0		0	0	3		0	0	1206
66	M	9/27/2015	10/3/2015	QHSP	ZOPICLONE TAB 5 mg	5 mg = 1 tab PO QHS PRN	5	1	MGH	MGH	ZOPIC5	2015-09-27	2015-10-03	5	5	2	2	0	1	2015-09-27	1	1	14	2	2015-09-27	2015-10-03	0	20	0	1	0	1	0	0	0.1		1	0	1207
72	M	8/5/2015	8/5/2015	PRNCAC	ZOPICLONE TAB 7.5 mg		7.5	1			ZOPIC7.5	2015-08-05	2015-08-05	7.5	7.5	7	7	0	1	2015-08-05	1	1	0	7	2015-08-05	2015-08-09	0	26	0	1	0		1	0	0.269231	0	1	0	1208
72	M	1/27/2016	1/27/2016	PRNCAC	ZOPICLONE TAB 7.5 mg		7.5	1			ZOPIC7.5	2016-01-27	2016-01-27	7.5	7.5	1	1	0	1	2016-01-27	1	1	3	1	2016-01-27	2016-01-27		4	0	1	0	1	1	0	0.25		0	0	1209
79	F	12/11/2015	12/17/2015	QHS	ZOPICLONE TAB 5 mg	5 mg = 1 tab PO QHS	5	0	RVH	RVH	ZOPIC5	2015-12-11	2015-12-17	5	5	6	0	1	0	2015-12-11	1	1	23	6	2015-12-11	2015-12-17	0	29	0	1	0	1	0	0	0.206897	0	1	0	1210
63	M	8/20/2015	8/23/2015	QHSP	ZOPICLONE TAB 7.5 mg	7.5 mg = 1 tab PO QHS PRN	7.5	1	MGH	MGH	ZOPIC7.5	2015-08-20	2015-08-23	7.5	7.5	2	2	0	1	2015-08-21	1	1	0	2	2015-08-20	2015-08-23		3	0	0	0		0	0	0.666667		0	0	1211
78	M	8/9/2015	8/14/2015	QHSP	ZOPICLONE TAB 7.5 mg	3.75 mg = 0.5 tab PO QHS PRN	3.75	1	MGH	MGH	ZOPIC7.5	2015-08-09	2015-08-14	3.75	3.75	2	2	0	1	2015-08-10	1	1	1	2	2015-08-09	2015-08-14		8	0	1	0		0	0	0.25		0	0	1212
79	M	9/8/2015	9/16/2015	QHSp	ZOPICLONE TAB 5 mg	5 mg = 1 tab PR QHS PRN	5	1	RVH	RVH	ZOPIC5	2015-09-08	2015-09-16	5	5	2	2	0	1	2015-09-08	1	1	0	2	2015-09-08	2015-09-16	0	84	0	1	0		0	0	0.0238095	0	1	0	1213
43	M	9/5/2015	9/6/2015	qhsp	ZOPICLONE TAB 5 mg	5 mg = 1 tab PO QHS PRN	5	1	RVH	RVH	ZOPIC5	2015-09-05	2015-09-06	5	5	1	1	0	1	2015-09-05	1	1	1	1	2015-09-05	2015-09-06		2	0	0	0		0	0	0.5		0	0	1214
21	F	8/15/2015	8/15/2015	PRNCAC	ZOPICLONE TAB 5 mg		5	1			ZOPIC5	2015-08-15	2015-08-15	5	5	1	1	0	1	2015-08-15	1	1	3	1	2015-08-15	2015-08-15		5	0	0	0	1	0	0	0.2		0	0	1215
68	M	8/17/2015	8/18/2015	QHS	ZOPICLONE TAB 7.5 mg	3.75 mg = 0.5 tab PO QHS	3.75	0	MGH	MGH	ZOPIC7.5	2015-08-17	2015-08-18	3.75	3.75	2	0	1	0	2015-08-17	1	1	4	2	2015-08-17	2015-08-18		5	0	1	0	0	0	0	0.4		0	0	1216
29	F	8/15/2015	8/15/2015	QHS	ZOPICLONE TAB 7.5 mg	7.5 mg = 1 tab PO QHS	7.5	0	MGH	MGH	ZOPIC7.5	2015-08-15	2015-08-15	7.5	7.5	1	0	1	0	2015-08-15	1	1	1	1	2015-08-15	2015-08-15		1	0	0	0		0	0	1		0	0	1217
60	F	9/2/2015	9/2/2015	PRNCAC	ZOPICLONE TAB 7.5 mg		7.5	1			ZOPIC7.5	2015-09-02	2015-09-02	7.5	7.5	44	3	1	0	2015-09-02	1	1	20	44	2015-09-02	2015-10-20	1	68	0	0	0	1	0	0	0.647059	1	1	1	1218
63	F	8/14/2015	8/14/2015	ONCE	ZOPICLONE TAB 7.5 mg	3.75 mg = 0.5 tab PO ONCE	3.75	1	MGH	MGH	ZOPIC7.5	2015-08-14	2015-08-14	3.75	5	2	2	0	1	2015-08-14	1	1	0	2	2015-08-14	2015-08-22		10	0	0	0		0	0	0.2		0	0	1219
52	F	1/27/2016	1/27/2016	PRNCAC	ZOPICLONE TAB 7.5 mg		7.5	1			ZOPIC7.5	2016-01-27	2016-01-27	7.5	7.5	1	1	0	1	2016-01-27	1	1	20	1	2016-01-27	2016-01-27	0	21	0	0	0	1	0	0	0.047619	0	1	0	1220
48	M	9/4/2015	9/4/2015	PRNCAC	ZOPICLONE TAB 5 mg		5	1			ZOPIC5	2015-09-04	2015-09-04	5	7.5	16	11	1	0	2015-09-04	1	1	16	16	2015-09-04	2015-09-22	1	34	0	0	0	1	0	0	0.470588	0	1	1	1221
59	M	11/6/2015	11/6/2015	PRNCAC	ZOPICLONE TAB 7.5 mg		7.5	1			ZOPIC7.5	2015-11-06	2015-11-06	7.5	7.5	1	1	0	1	2015-11-06	1	1	0	1	2015-11-06	2015-11-06		1	0	0	0		0	0	1		0	0	1222
60	F	8/22/2015	8/25/2015	QHSP	ZOPICLONE TAB 7.5 mg	7.5 mg = 1 tab PO QHS PRN	7.5	1			ZOPIC7.5	2015-08-22	2015-08-25	7.5	7.5	2	2	0	1	2015-08-22	1	1	1	2	2015-08-22	2015-08-25		4	0	0	0		0	0	0.5		0	0	1223
69	M	8/26/2015	9/29/2015	QHSP	ZOPICLONE TAB 7.5 mg	3.75 mg = 0.5 tab PO QHS PRN	3.75	1	RVH	RVH	ZOPIC7.5	2015-08-26	2015-09-29	3.75	3.75	1	1	0	1	2015-08-26	1	1	3	1	2015-08-26	2015-09-29	0	37	0	1	0	0	0	0	0.027027	0	1	0	1224
56	F	8/30/2015	8/30/2015	PRNCAC	ZOPICLONE TAB 5 mg		5	1			ZOPIC5	2015-08-30	2015-08-30	5	7.5	38	38	0	1	2015-08-30	1	1	6	38	2015-08-30	2015-10-28	1	65	0	0	0	1	0	0	0.584615	1	1	1	1225
54	M	9/22/2015	9/25/2015	QHSP	ZOPICLONE TAB 7.5 mg	7.5 mg = 1 tab PO QHS PRN	7.5	1	RVH	RVH	ZOPIC7.5	2015-09-22	2015-09-25	7.5	7.5	2	2	0	1	2015-09-22	1	1	4	2	2015-09-22	2015-09-23		7	0	0	0	1	0	0	0.285714		0	0	1226
44	F	11/28/2015	11/29/2015	QHS	ZOPICLONE TAB 7.5 mg	7.5 mg = 1 tab PO QHS	7.5	0	MGH	MGH	ZOPIC7.5	2015-11-28	2015-11-29	7.5	7.5	24	1	1	0	2015-11-28	1	1	1	24	2015-11-28	2015-12-18	1	21	2	0	0		0	0	1.14286	1	1	1	1227
78	M	11/25/2015	11/30/2015	QHSP	ZOPICLONE TAB 7.5 mg	7.5 mg = 1 tab PO/PT QHS PRN	7.5	1	MGH	MGH	ZOPIC7.5	2015-11-25	2015-11-30	7.5	7.5	2	2	0	1	2015-11-25	1	1	1	2	2015-11-25	2015-11-30		6	0	1	0		1	0	0.333333		0	0	1228
73	M	10/1/2015	10/2/2015	QHSP	ZOPICLONE TAB 7.5 mg	7.5 mg = 1 tab PO QHS PRN	7.5	1			ZOPIC7.5	2015-10-01	2015-10-02	7.5	7.5	1	1	0	1	2015-10-01	1	1	0	1	2015-10-01	2015-10-02		1	0	1	0		1	0	1		0	0	1229
57	M	9/23/2015	9/27/2015	QHS	ZOPICLONE TAB 7.5 mg	7.5 mg = 1 tab PO QHS	7.5	0	MGH	MGH	ZOPIC7.5	2015-09-23	2015-09-27	7.5	7.5	2	0	1	0	2015-09-23	1	1	0	2	2015-09-23	2015-09-27		1	0	0	0		0	0	2		0	0	1230
27	M	3/10/2016	3/18/2016	qhsp	ZOPICLONE TAB 7.5 mg	7.5 mg = 1 tab PO QHS PRN	7.5	1			ZOPIC7.5	2016-03-10	2016-03-18	7.5	7.5	1	1	0	1	2016-03-10	1	1	2	1	2016-03-10	2016-03-18		10	0	0	0		0	0	0.1		0	0	1231
54	F	2/9/2016	2/14/2016	QHSP	ZOPICLONE TAB 7.5 mg	7.5 mg = 1 tab PO QHS PRN	7.5	1	MGH	MGH	ZOPIC7.5	2016-02-09	2016-02-14	7.5	7.5	1	1	0	1	2016-02-09	1	1	5	1	2016-02-09	2016-02-14		8	0	0	0	1	0	0	0.125		0	0	1232
57	F	3/4/2016	3/6/2016	QHSP	ZOPICLONE TAB 7.5 mg	7.5 mg = 1 tab PO QHS PRN	7.5	1	MGH	MGH	ZOPIC7.5	2016-03-04	2016-03-06	7.5	7.5	1	1	0	1	2016-03-04	1	1	0	1	2016-03-04	2016-03-06		2	0	0	0		0	0	0.5		0	0	1233
67	F	9/4/2015	9/14/2015	QHSP	ZOPICLONE TAB 7.5 mg	3.75 mg = 0.5 tab PO QHS PRN	3.75	1	RVH	RVH	ZOPIC7.5	2015-09-04	2015-09-14	3.75	7.5	2	2	0	1	2015-09-04	1	1	0	2	2015-09-04	2015-09-22	0	18	0	1	0		1	0	0.111111		1	0	1234
70	M	3/16/2016	3/17/2016	QHS	ZOPICLONE TAB 7.5 mg	7.5 mg = 1 tab PO QHS	7.5	0	MGH	MGH	ZOPIC7.5	2016-03-16	2016-03-17	7.5	7.5	2	0	1	0	2016-03-16	1	1	5	2	2016-03-16	2016-03-17		6	0	1	0	1	1	0	0.333333		0	0	1235
74	M	2/8/2016	2/11/2016	QHS	ZOPICLONE TAB 5 mg	5 mg = 1 tab PO QHS	5	0			ZOPIC5	2016-02-08	2016-02-11	5	5	5	0	1	0	2016-02-08	1	1	0	5	2016-02-08	2016-02-11		3	0	1	0		0	0	1.66667		0	0	1236
61	M	9/11/2015	9/11/2015	ONCE	ZOPICLONE TAB 7.5 mg	3.75 mg = 0.5 tab PO ONCE	3.75	1	MGH	MGH	ZOPIC7.5	2015-09-11	2015-09-11	3.75	3.75	2	2	0	1	2015-09-11	1	1	1	2	2015-09-11	2015-09-15		5	0	0	0		0	0	0.4		0	0	1237
73	F	10/11/2015	10/24/2015	QHSp	ZOPICLONE TAB 7.5 mg	3.75 mg = 0.5 tab PO QHS PRN	3.75	1	RVH	RVH	ZOPIC7.5	2015-10-11	2015-10-24	3.75	5	4	4	0	1	2015-10-11	1	1	31	4	2015-10-11	2015-10-22	0	44	0	1	0	0	0	0	0.0909091	0	1	0	1238
44	F	10/7/2015	10/8/2015	QHSP	ZOPICLONE TAB 7.5 mg	7.5 mg = 1 tab PO QHS PRN	7.5	1	RVH	RVH	ZOPIC7.5	2015-10-07	2015-10-08	7.5	7.5	1	1	0	1	2015-10-07	1	1	1	1	2015-10-07	2015-10-08		2	0	0	0		0	0	0.5		0	0	1239
71	M	10/9/2015	10/9/2015	PRNCAC	ZOPICLONE TAB 5 mg		5	1			ZOPIC5	2015-10-09	2015-10-09	5	7.5	7	7	0	1	2015-10-09	1	1	4	7	2015-10-09	2015-10-19	0	14	0	1	0	1	1	0	0.5		1	0	1240
36	F	9/29/2015	10/20/2015	QHSP	ZOPICLONE TAB 7.5 mg	7.5 mg = 1 tab PO QHS PRN	7.5	1			ZOPIC7.5	2015-09-29	2015-10-20	7.5	7.5	6	6	0	1	2015-09-30	1	1	0	6	2015-09-29	2015-10-20	0	40	0	0	0		0	0	0.15	0	1	0	1241
80	F	9/17/2015	10/2/2015	QHSP	ZOPICLONE TAB 5 mg	5 mg = 1 tab PO QHS PRN	5	1	MGH	MGH	ZOPIC5	2015-09-17	2015-10-02	5	5	1	1	0	1	2015-09-17	1	1	0	1	2015-09-17	2015-10-02	0	15	2	1	1		0	0	0.0666667		1	0	1242
78	F	10/26/2015	11/2/2015	QHSp	ZOPICLONE TAB 5 mg	5 mg = 1 tab PO QHS PRN	5	1			ZOPIC5	2015-10-26	2015-11-02	5	5	3	3	0	1	2015-10-26	1	1	34	3	2015-10-26	2015-11-20	0	59	0	1	0	1	0	0	0.0508475	0	1	0	1243
49	M	9/23/2015	9/25/2015	QHSp	ZOPICLONE TAB 7.5 mg	3.75 mg = 0.5 tab PO QHS PRN	3.75	1			ZOPIC7.5	2015-09-23	2015-09-25	3.75	3.75	1	1	0	1	2015-09-23	1	1	5	1	2015-09-23	2015-09-25		7	0	0	0	0	0	0	0.142857		0	0	1244
88	F	10/11/2015	10/12/2015	QHS	ZOPICLONE TAB 7.5 mg	7.5 mg = 1 tab PO QHS	7.5	0	MGH	MGH	ZOPIC7.5	2015-10-11	2015-10-12	7.5	7.5	23	2	1	0	2015-10-11	1	1	19	23	2015-10-11	2015-10-29	1	50	2	1	1	1	1	0	0.46	1	1	1	1245
79	F	9/23/2015	9/23/2015	PRNCAC	ZOPICLONE TAB 7.5 mg		7.5	1			ZOPIC7.5	2015-09-23	2015-09-23	7.5	7.5	2	2	0	1	2015-09-23	1	1	2	2	2015-09-23	2015-09-24		3	0	1	0		1	0	0.666667		0	0	1246
87	F	1/10/2016	1/10/2016	PRNCAC	ZOPICLONE TAB 7.5 mg		7.5	1			ZOPIC7.5	2016-01-10	2016-01-10	7.5	7.5	1	1	0	1	2016-01-10	1	1	1	1	2016-01-10	2016-01-10		2	0	1	1		1	0	0.5		0	0	1247
55	M	11/2/2015	11/3/2015	QHSP	ZOPICLONE TAB 7.5 mg	7.5 mg = 1 tab PO QHS PRN	7.5	1	MGH	MGH	ZOPIC7.5	2015-11-02	2015-11-03	7.5	7.5	1	1	0	1	2015-11-02	1	1	19	1	2015-11-02	2015-11-03	0	20	2	0	0	1	0	0	0.05		1	0	1248
72	M	10/5/2015	10/10/2015	QHSP	ZOPICLONE TAB 7.5 mg	7.5 mg = 1 tab PO QHS PRN	7.5	1	MGH	MGH	ZOPIC7.5	2015-10-05	2015-10-10	7.5	7.5	1	1	0	1	2015-10-05	1	1	11	1	2015-10-05	2015-10-10	0	14	0	1	0	1	1	0	0.0714286		1	0	1249
77	F	12/5/2015	12/5/2015	PRNCAC	ZOPICLONE TAB 7.5 mg		7.5	1			ZOPIC7.5	2015-12-05	2015-12-05	7.5	7.5	6	6	0	1	2015-12-05	1	1	4	6	2015-12-05	2015-12-11		10	0	1	0	1	1	0	0.6		0	0	1250
53	M	1/23/2016	4/5/2016	QHSP	ZOPICLONE TAB 7.5 mg	7.5 mg = 1 tab PO QHS PRN	7.5	1			ZOPIC7.5	2016-01-23	2016-04-05	7.5	7.5	9	9	0	1	2016-01-26	1	1	9	9	2016-01-23	2016-04-05	0	120	0	0	0	1	0	0	0.075	0	1	0	1251
67	M	9/26/2015	10/5/2015	DAILY	ZOPICLONE TAB 7.5 mg	7.5 mg = 1 tab PO DAILY	7.5	0	MGH	MGH	ZOPIC7.5	2015-09-26	2015-10-05	7.5	7.5	12	0	1	0	2015-09-26	1	1	1	12	2015-09-26	2015-10-05	0	34	0	1	0		1	0	0.352941	0	1	1	1252
79	M	9/27/2015	9/30/2015	QHS	ZOPICLONE TAB 7.5 mg	3.75 mg = 0.5 tab PO QHS	3.75	0	MGH	MGH	ZOPIC7.5	2015-09-27	2015-09-30	3.75	3.75	4	0	1	0	2015-09-27	1	1	0	4	2015-09-27	2015-09-30		3	0	1	0		0	0	1.33333		0	0	1253
28	M	11/3/2015	11/4/2015	QHSP	ZOPICLONE TAB 7.5 mg	7.5 mg = 1 tab PO QHS PRN	7.5	1	MGH	MGH	ZOPIC7.5	2015-11-03	2015-11-04	7.5	7.5	1	1	0	1	2015-11-03	1	1	36	1	2015-11-03	2015-11-04	0	54	0	0	0	1	0	0	0.0185185	0	1	0	1254
60	F	11/15/2015	11/15/2015	PRNCAC	ZOPICLONE TAB 7.5 mg		7.5	1			ZOPIC7.5	2015-11-15	2015-11-15	7.5	7.5	1	1	0	1	2015-11-15	1	1	22	1	2015-11-15	2015-11-15	0	50	0	0	0	1	0	0	0.02	0	1	0	1255
72	M	10/28/2015	10/30/2015	QHS	ZOPICLONE TAB 7.5 mg	3.75 mg = 0.5 tab PO QHS	3.75	0	MGH	MGH	ZOPIC7.5	2015-10-28	2015-10-30	3.75	3.75	3	0	1	0	2015-10-28	1	1	5	3	2015-10-28	2015-10-30		7	2	1	0	0	0	0	0.428571		0	0	1256
46	M	10/6/2015	10/7/2015	QHSP	ZOPICLONE TAB 7.5 mg	7.5 mg = 1 tab PO QHS PRN	7.5	1	MGH	MGH	ZOPIC7.5	2015-10-06	2015-10-07	7.5	7.5	1	1	0	1	2015-10-06	1	1	7	1	2015-10-06	2015-10-07		8	0	0	0	1	0	0	0.125		0	0	1257
51	M	1/25/2016	1/26/2016	QHS	ZOPICLONE TAB 7.5 mg	7.5 mg = 1 tab PO QHS	7.5	0	MGH	MGH	ZOPIC7.5	2016-01-25	2016-01-26	7.5	7.5	2	0	1	0	2016-01-25	1	1	0	2	2016-01-25	2016-01-26		1	0	0	0		0	0	2		0	0	1258
49	F	10/2/2015	10/7/2015	QHS	ZOPICLONE TAB 7.5 mg	7.5 mg = 1 tab PO QHS	7.5	0	MGH	MGH	ZOPIC7.5	2015-10-02	2015-10-07	7.5	7.5	7	0	1	0	2015-10-02	1	1	1	7	2015-10-02	2015-10-07		6	0	0	0		0	0	1.16667		0	0	1259
85	F	10/5/2015	10/5/2015	PRNCAC	ZOPICLONE TAB 7.5 mg		7.5	1			ZOPIC7.5	2015-10-05	2015-10-05	7.5	7.5	2	2	0	1	2015-10-05	1	1	3	2	2015-10-05	2015-10-08		6	0	1	1	1	1	0	0.333333		0	0	1260
34	F	10/2/2015	10/6/2015	QHS	ZOPICLONE TAB 7.5 mg	7.5 mg = 1 tab PO QHS	7.5	0			ZOPIC7.5	2015-10-02	2015-10-06	7.5	7.5	7	1	1	0	2015-10-02	1	1	0	7	2015-10-02	2015-10-06		6	0	0	0		0	0	1.16667		0	0	1261
53	M	10/9/2015	10/10/2015	QHSp	ZOPICLONE TAB 7.5 mg	7.5 mg = 1 tab PO QHS PRN	7.5	1			ZOPIC7.5	2015-10-09	2015-10-10	7.5	7.5	1	1	0	1	2015-10-09	1	1	5	1	2015-10-09	2015-10-10		6	0	0	0	1	0	0	0.166667		0	0	1262
52	F	11/24/2015	12/3/2015	QHSP	ZOPICLONE TAB 7.5 mg	7.5 mg = 1 tab PO QHS PRN	7.5	1	RVH	RVH	ZOPIC7.5	2015-11-24	2015-12-03	7.5	7.5	6	6	0	1	2015-11-29	1	1	0	6	2015-11-24	2015-12-03		9	0	0	0		0	0	0.666667		0	0	1263
71	F	10/8/2015	10/12/2015	QHSP	ZOPICLONE TAB 5 mg	5 mg = 1 tab PO QHS PRN	5	1	MGH	MGH	ZOPIC5	2015-10-08	2015-10-12	5	5	1	1	0	1	2015-10-08	1	1	2	1	2015-10-08	2015-10-12		6	0	1	0		0	0	0.166667		0	0	1264
50	M	11/10/2015	12/4/2015	QHSP	ZOPICLONE TAB 7.5 mg	7.5 mg = 1 tab PO/PT QHS PRN	7.5	1	MGH	MGH	ZOPIC7.5	2015-11-10	2015-12-04	7.5	7.5	2	2	0	1	2015-11-10	1	1	36	2	2015-11-10	2015-12-04	0	60	0	0	0	1	0	0	0.0333333	0	1	0	1265
68	F	2/10/2016	2/10/2016	PRNCAC	ZOPICLONE TAB 7.5 mg		7.5	1			ZOPIC7.5	2016-02-10	2016-02-10	7.5	7.5	1	1	0	1	2016-02-10	1	1	0	1	2016-02-10	2016-02-10		1	0	1	0		1	0	1		0	0	1266
65	M	3/2/2016	3/4/2016	QHS	ZOPICLONE TAB 7.5 mg	7.5 mg = 1 tab PO QHS	7.5	0	RVH	RVH	ZOPIC7.5	2016-03-02	2016-03-04	7.5	7.5	6	1	1	0	2016-03-02	1	1	0	6	2016-03-02	2016-03-04		6	0	1	0		1	0	1		0	0	1267
80	F	10/11/2015	10/12/2015	QHSP	ZOPICLONE TAB 7.5 mg	3.75 mg = 0.5 tab PO QHS PRN	3.75	1	MGH	MGH	ZOPIC7.5	2015-10-11	2015-10-12	3.75	3.75	2	2	0	1	2015-10-11	1	1	4	2	2015-10-11	2015-10-12		5	0	1	1	0	0	0	0.4		0	0	1268
54	M	12/22/2015	1/3/2016	QHSP	ZOPICLONE TAB 7.5 mg	7.5 mg = 1 tab PO QHS PRN	7.5	1			ZOPIC7.5	2015-12-22	2016-01-03	7.5	7.5	5	5	0	1	2015-12-22	1	1	9	5	2015-12-22	2016-01-03	0	21	0	0	0	1	0	0	0.238095	0	1	0	1269
78	M	10/17/2015	11/17/2015	QHSP	ZOPICLONE TAB 5 mg	5 mg = 1 tab PO QHS PRN	5	1	MGH	MGH	ZOPIC5	2015-10-17	2015-11-17	5	5	2	2	0	1	2015-10-17	1	1	4	2	2015-10-17	2015-11-17	0	35	0	1	0	1	0	0	0.0571429	0	1	0	1270
84	F	11/1/2015	11/1/2015	PRNCAC	ZOPICLONE TAB 7.5 mg		7.5	1			ZOPIC7.5	2015-11-01	2015-11-01	7.5	7.5	1	1	0	1	2015-11-01	1	1	1	1	2015-11-01	2015-11-01		1	0	1	1		1	0	1		0	0	1271
62	F	12/6/2015	12/6/2015	PRNCAC	ZOPICLONE TAB 7.5 mg		7.5	1			ZOPIC7.5	2015-12-06	2015-12-06	7.5	7.5	1	1	0	1	2015-12-06	1	1	5	1	2015-12-06	2015-12-06		6	0	0	0	1	0	0	0.166667		0	0	1272
67	M	10/25/2015	10/27/2015	QHSP	ZOPICLONE TAB 7.5 mg	7.5 mg = 1 tab PO QHS PRN	7.5	1			ZOPIC7.5	2015-10-25	2015-10-27	7.5	7.5	65	2	1	0	2015-10-25	1	1	8	65	2015-10-25	2015-12-16	1	61	0	1	0	1	1	0	1.06557	1	1	1	1273
45	M	10/23/2015	10/26/2015	QHS	ZOPICLONE TAB 7.5 mg	7.5 mg = 1 tab PO QHS	7.5	0			ZOPIC7.5	2015-10-23	2015-10-26	7.5	7.5	6	0	1	0	2015-10-23	1	1	3	6	2015-10-23	2015-10-26		6	0	0	0	1	0	0	1		0	0	1274
59	F	10/20/2015	10/21/2015	QHS	ZOPICLONE TAB 5 mg	5 mg = 1 tab PO QHS	5	0			ZOPIC5	2015-10-20	2015-10-21	5	5	2	0	1	0	2015-10-20	1	1	0	2	2015-10-20	2015-10-21		10	0	0	0		0	0	0.2		0	0	1275
57	M	11/7/2015	11/10/2015	QHSp	ZOPICLONE TAB 5 mg	5-7.5 mg = 1-1.5 tab PO QHS PRN	7.5	1	RVH	RVH	ZOPIC5	2015-11-07	2015-11-10	7.5	7.5	1	1	0	1	2015-11-07	1	1	11	1	2015-11-07	2015-11-10	0	14	0	0	0	1	0	0	0.0714286		1	0	1276
19	F	10/20/2015	10/21/2015	QHSP	ZOPICLONE TAB 5 mg	5 mg = 1 tab PO QHS PRN	5	1			ZOPIC5	2015-10-20	2015-10-21	5	5	1	1	0	1	2015-10-20	1	1	0	1	2015-10-20	2015-10-21		1	0	0	0		0	0	1		0	0	1277
67	M	12/4/2015	12/7/2015	QHSP	ZOPICLONE TAB 7.5 mg	7.5 mg = 1 tab PO QHS PRN	7.5	1	RVH	RVH	ZOPIC7.5	2015-12-04	2015-12-07	7.5	7.5	1	1	0	1	2015-12-04	1	1	0	1	2015-12-04	2015-12-07		3	0	1	0		1	0	0.333333		0	0	1278
62	M	1/12/2016	1/13/2016	QHS	ZOPICLONE TAB 7.5 mg	7.5 mg = 1 tab PO QHS	7.5	0	MGH	MGH	ZOPIC7.5	2016-01-12	2016-01-13	7.5	7.5	12	0	1	0	2016-01-12	1	1	1	12	2016-01-12	2016-01-23		10	0	0	0		0	0	1.2		0	1	1279
22	M	10/23/2015	10/24/2015	QHSP	ZOPICLONE TAB 7.5 mg	7.5 mg = 1 tab PO QHS PRN	7.5	1			ZOPIC7.5	2015-10-23	2015-10-24	7.5	7.5	1	1	0	1	2015-10-23	1	1	0	1	2015-10-23	2015-10-24		1	0	0	0		0	0	1		0	0	1280
75	M	11/3/2015	11/6/2015	QHSp	ZOPICLONE TAB 7.5 mg	3.75 mg = 0.5 tab PO QHS PRN	3.75	1			ZOPIC7.5	2015-11-03	2015-11-06	3.75	5	7	3	1	0	2015-11-03	1	1	11	7	2015-11-03	2015-11-09	0	17	0	1	0	0	0	0	0.411765		1	0	1281
64	M	2/6/2016	2/6/2016	PRNCAC	ZOPICLONE TAB 7.5 mg		7.5	1			ZOPIC7.5	2016-02-06	2016-02-06	7.5	7.5	1	1	0	1	2016-02-06	1	1	75	1	2016-02-06	2016-02-06	0	86	0	0	0	1	0	0	0.0116279	0	1	0	1282
62	M	10/29/2015	11/5/2015	QHS	ZOPICLONE TAB 7.5 mg	7.5 mg = 1 tab PO QHS	7.5	0	MGH	MGH	ZOPIC7.5	2015-10-29	2015-11-05	7.5	7.5	16	0	1	0	2015-10-29	1	1	4	16	2015-10-29	2015-11-12	1	18	0	0	0	1	0	0	0.888889		1	1	1283
59	F	10/29/2015	10/30/2015	QHSp	ZOPICLONE TAB 7.5 mg	7.5 mg = 1 tab PO QHS PRN	7.5	1			ZOPIC7.5	2015-10-29	2015-10-30	7.5	7.5	3	3	0	1	2015-10-29	1	1	0	3	2015-10-29	2015-11-04		6	0	0	0		0	0	0.5		0	0	1284
52	M	10/30/2015	10/30/2015	QHSP	ZOPICLONE TAB 5 mg	5 mg = 1 tab PO QHS PRN	5	1	MGH	MGH	ZOPIC5	2015-10-30	2015-10-30	5	5	1	1	0	1	2015-10-30	1	1	2	1	2015-10-30	2015-10-30		2	0	0	0		0	0	0.5		0	0	1285
67	M	1/2/2016	1/2/2016	ONCE	ZOPICLONE TAB 7.5 mg	3.75 mg = 0.5 tab PO ONCE	3.75	1	MGH	MGH	ZOPIC7.5	2016-01-02	2016-01-02	3.75	3.75	1	1	0	1	2016-01-02	1	1	67	1	2016-01-02	2016-01-02	0	128	2	1	0	0	0	0	0.0078125	0	1	0	1286
71	M	11/14/2015	11/16/2015	QHS	ZOPICLONE TAB 7.5 mg	7.5 mg = 1 tab PO QHS for 3 days	7.5	0	MGH	MGH	ZOPIC7.5	2015-11-14	2015-11-16	7.5	7.5	6	2	1	0	2015-11-14	1	1	17	6	2015-11-14	2015-12-21	0	54	0	1	0	1	1	0	0.111111	0	1	0	1287
62	M	11/7/2015	11/7/2015	QHS	ZOPICLONE TAB 5 mg	5-7.5 mg = 1-1.5 tab PO QHS for 1 day	7.5	0	RVH	RVH	ZOPIC5	2015-11-07	2015-11-07	7.5	7.5	5	0	1	0	2015-11-07	1	1	9	5	2015-11-07	2015-11-12	0	14	0	0	0	1	0	0	0.357143		1	0	1288
50	M	11/20/2015	11/21/2015	QHS	ZOPICLONE TAB 7.5 mg	7.5 mg = 1 tab PO QHS	7.5	0	RVH	RVH	ZOPIC7.5	2015-11-20	2015-11-21	7.5	10	4	3	1	0	2015-11-20	1	1	4	4	2015-11-20	2015-11-26		9	0	0	0	1	1	1	0.444444		0	0	1289
84	F	2/22/2016	2/23/2016	QHS	ZOPICLONE TAB 7.5 mg	7.5 mg = 1 tab PO QHS	7.5	0	RVH	RVH	ZOPIC7.5	2016-02-22	2016-02-23	7.5	7.5	2	0	1	0	2016-02-22	1	1	0	2	2016-02-22	2016-02-23		1	0	1	1		1	0	2		0	0	1290
55	M	12/18/2015	1/5/2016	QHSp	ZOPICLONE TAB 7.5 mg	3.75 mg = 0.5 tab PO QHS PRN	3.75	1			ZOPIC7.5	2015-12-18	2016-01-05	3.75	3.75	18	18	0	1	2015-12-18	1	1	15	18	2015-12-18	2016-01-05	1	34	0	0	0	0	0	0	0.529412	0	1	1	1291
19	F	11/4/2015	11/4/2015	PRNCAC	ZOPICLONE TAB 5 mg		5	1			ZOPIC5	2015-11-04	2015-11-04	5	5	1	1	0	1	2015-11-04	1	1	0	1	2015-11-04	2015-11-04		1	0	0	0		0	0	1		0	0	1292
56	F	11/25/2015	11/28/2015	QHSP	ZOPICLONE TAB 7.5 mg	7.5 mg = 1 tab PO QHS PRN	7.5	1	MGH	MGH	ZOPIC7.5	2015-11-25	2015-11-28	7.5	7.5	13	2	1	0	2015-11-26	1	1	21	13	2015-11-25	2015-12-08	0	34	0	0	0	1	0	0	0.382353	0	1	1	1293
39	F	1/16/2016	1/18/2016	QHSP	ZOPICLONE TAB 7.5 mg	7.5 mg = 1 tab PO QHS PRN	7.5	1	MGH	MGH	ZOPIC7.5	2016-01-16	2016-01-18	7.5	7.5	2	2	0	1	2016-01-16	1	1	4	2	2016-01-16	2016-01-18		6	0	0	0	1	0	0	0.333333		0	0	1294
50	F	1/4/2016	1/9/2016	QHS	ZOPICLONE TAB 7.5 mg	7.5 mg = 1 tab PO QHS	7.5	0	MGH	MGH	ZOPIC7.5	2016-01-04	2016-01-09	7.5	7.5	6	0	1	0	2016-01-04	1	1	0	6	2016-01-04	2016-01-09		5	0	0	0		0	0	1.2		0	0	1295
40	M	11/15/2015	11/19/2015	QHSP	ZOPICLONE TAB 7.5 mg	7.5 mg = 1 tab PO QHS PRN	7.5	1			ZOPIC7.5	2015-11-15	2015-11-19	7.5	7.5	5	5	0	1	2015-11-15	1	1	3	5	2015-11-15	2015-11-19		7	1	0	0	1	0	0	0.714286		0	0	1296
73	M	2/15/2016	2/22/2016	QHS	ZOPICLONE TAB 7.5 mg	7.5 mg = 1 tab PO QHS FOR SLEEP	7.5	0	MGH	MGH	ZOPIC7.5	2016-02-15	2016-02-22	7.5	7.5	8	0	1	0	2016-02-15	1	1	18	8	2016-02-15	2016-02-22	0	41	0	1	0	1	1	0	0.195122	0	1	0	1297
53	F	1/3/2016	1/5/2016	QHSP	ZOPICLONE TAB 7.5 mg	7.5 mg = 1 tab PO QHS PRN	7.5	1	MGH	MGH	ZOPIC7.5	2016-01-03	2016-01-05	7.5	7.5	2	2	0	1	2016-01-03	1	1	4	2	2016-01-03	2016-01-05		6	0	0	0	1	0	0	0.333333		0	0	1298
44	M	11/16/2015	11/19/2015	QHSp	ZOPICLONE TAB 5 mg	5 mg = 1 tab PO QHS PRN	5	1	RVH	RVH	ZOPIC5	2015-11-16	2015-11-19	5	5	2	2	0	1	2015-11-16	1	1	3	2	2015-11-16	2015-11-19		6	0	0	0	1	0	0	0.333333		0	0	1299
29	F	11/17/2015	11/17/2015	PRNCAC	ZOPICLONE TAB 7.5 mg		7.5	1			ZOPIC7.5	2015-11-17	2015-11-17	7.5	7.5	1	1	0	1	2015-11-17	1	1	1	1	2015-11-17	2015-11-17		1	0	0	0		0	0	1		0	0	1300
64	M	12/11/2015	12/23/2015	QHS	ZOPICLONE TAB 5 mg	5 mg = 1 tab PO/ng QHS	5	0	RVH	RVH	ZOPIC5	2015-12-11	2015-12-23	5	5	9	0	1	0	2015-12-11	1	1	24	9	2015-12-11	2015-12-23	0	36	0	0	0	1	0	0	0.25	0	1	0	1301
68	M	1/12/2016	1/23/2016	QHS	ZOPICLONE TAB 7.5 mg	7.5 mg = 1 tab PO QHS	7.5	0	RVH	RVH	ZOPIC7.5	2016-01-12	2016-01-23	7.5	7.5	13	1	1	0	2016-01-12	1	1	13	13	2016-01-12	2016-01-23	0	24	0	1	0	1	1	0	0.541667	0	1	1	1302
38	M	11/19/2015	11/19/2015	PRNCAC	ZOPICLONE TAB 7.5 mg		7.5	1			ZOPIC7.5	2015-11-19	2015-11-19	7.5	7.5	1	1	0	1	2015-11-19	1	1	0	1	2015-11-19	2015-11-19		1	0	0	0		0	0	1		0	0	1303
78	F	11/23/2015	11/26/2015	QHSP	ZOPICLONE TAB 7.5 mg	7.5 mg = 1 tab PO QHS PRN	7.5	1	MGH	MGH	ZOPIC7.5	2015-11-23	2015-11-26	7.5	7.5	1	1	0	1	2015-11-23	1	1	1	1	2015-11-23	2015-11-26		4	0	1	0		1	0	0.25		0	0	1304
82	M	2/8/2016	2/9/2016	QHSP	ZOPICLONE TAB 5 mg	5 mg = 1 tab PO QHS PRN	5	1			ZOPIC5	2016-02-08	2016-02-09	5	7.5	10	1	1	0	2016-02-08	1	1	0	10	2016-02-08	2016-02-22	0	14	0	1	1		1	0	0.714286		1	0	1305
49	F	2/12/2016	2/15/2016	QHSp	ZOPICLONE TAB 5 mg	5 mg = 1 tab PO QHS PRN	5	1	RVH	RVH	ZOPIC5	2016-02-12	2016-02-15	5	5	2	2	0	1	2016-02-13	1	1	0	2	2016-02-12	2016-02-15		3	0	0	0		0	0	0.666667		0	0	1306
83	F	1/18/2016	1/18/2016	PRNCAC	ZOPICLONE TAB 7.5 mg		7.5	1			ZOPIC7.5	2016-01-18	2016-01-18	7.5	7.5	2	2	0	1	2016-01-18	1	1	0	2	2016-01-18	2016-01-18		0	0	1	1		1	0			0	0	1307
32	M	11/29/2015	12/3/2015	QHSP	ZOPICLONE TAB 7.5 mg	3.75 mg = 0.5 tab PO QHS PRN	3.75	1	MGH	MGH	ZOPIC7.5	2015-11-29	2015-12-03	3.75	3.75	1	1	0	1	2015-11-29	1	1	3	1	2015-11-29	2015-12-03		7	0	0	0	0	0	0	0.142857		0	0	1308
71	F	12/4/2015	12/8/2015	QHSP	ZOPICLONE TAB 7.5 mg	7.5 mg = 1 tab PO QHS PRN	7.5	1	MGH	MGH	ZOPIC7.5	2015-12-04	2015-12-08	7.5	7.5	1	1	0	1	2015-12-04	1	1	7	1	2015-12-04	2015-12-08	0	20	0	1	0	1	1	0	0.05		1	0	1309
67	F	12/1/2015	12/2/2015	QHSP	ZOPICLONE TAB 7.5 mg	7.5 mg = 1 tab PO QHS PRN	7.5	1			ZOPIC7.5	2015-12-01	2015-12-02	7.5	7.5	1	1	0	1	2015-12-01	1	1	1	1	2015-12-01	2015-12-02		2	1	1	0		1	0	0.5		0	0	1310
35	F	2/13/2016	2/15/2016	QHSP	ZOPICLONE TAB 7.5 mg	7.5 mg = 1 tab PO QHS PRN	7.5	1	MGH	MGH	ZOPIC7.5	2016-02-13	2016-02-15	7.5	7.5	1	1	0	1	2016-02-13	1	1	1	1	2016-02-13	2016-02-15		3	0	0	0		0	0	0.333333		0	0	1311
51	M	3/30/2016	4/1/2016	QHSP	ZOPICLONE TAB 7.5 mg	7.5 mg = 1 tab PO QHS PRN	7.5	1	MGH	MGH	ZOPIC7.5	2016-03-30	2016-04-01	7.5	7.5	1	1	0	1	2016-03-30	1	1	9	1	2016-03-30	2016-04-01		11	0	0	0	1	0	0	0.0909091		1	0	1312
55	M	12/6/2015	12/7/2015	QHSp	ZOPICLONE TAB 5 mg	5 mg = 1 tab PO QHS PRN	5	1	RVH	RVH	ZOPIC5	2015-12-06	2015-12-07	5	5	1	1	0	1	2015-12-06	1	1	5	1	2015-12-06	2015-12-07		6	0	0	0	1	0	0	0.166667		0	0	1313
51	M	2/4/2016	2/8/2016	QHS	ZOPICLONE TAB 7.5 mg	7.5 mg = 1 tab PO QHS	7.5	0	MGH	MGH	ZOPIC7.5	2016-02-04	2016-02-08	7.5	7.5	5	0	1	0	2016-02-04	1	1	1	5	2016-02-04	2016-02-08		5	0	0	0		0	0	1		0	0	1314
73	M	12/5/2015	12/9/2015	QHSp	ZOPICLONE TAB 5 mg	5 mg = 1 tab PO QHS PRN	5	1	RVH	RVH	ZOPIC5	2015-12-05	2015-12-09	5	7.5	2	2	0	1	2015-12-05	1	1	4	2	2015-12-05	2015-12-10		13	0	1	0	1	1	0	0.153846		1	0	1315
46	F	12/2/2015	12/3/2015	QHSP	ZOPICLONE TAB 5 mg	5 mg = 1 tab PO QHS PRN	5	1	MGH	MGH	ZOPIC5	2015-12-02	2015-12-03	5	5	1	1	0	1	2015-12-02	1	1	1	1	2015-12-02	2015-12-03		2	0	0	0		0	0	0.5		0	0	1316
25	F	1/13/2016	3/10/2016	QHSp	ZOPICLONE TAB 7.5 mg	7.5 mg = 1 tab PO QHS PRN	7.5	1			ZOPIC7.5	2016-01-13	2016-03-10	7.5	7.5	8	8	0	1	2016-02-03	1	1	42	8	2016-01-13	2016-03-10	0	99	0	0	0	1	0	0	0.0808081	0	1	0	1317
76	M	1/26/2016	1/29/2016	QHS	ZOPICLONE TAB 7.5 mg	7.5 mg = 1 tab PT QHS	7.5	0	MGH	MGH	ZOPIC7.5	2016-01-26	2016-01-29	7.5	7.5	5	0	1	0	2016-01-26	1	1	0	5	2016-01-26	2016-01-29		5	0	1	0		1	0	1		0	0	1318
39	M	3/13/2016	3/14/2016	QHS	ZOPICLONE TAB 7.5 mg	7.5 mg = 1 tab PO QHS	7.5	0	MGH	MGH	ZOPIC7.5	2016-03-13	2016-03-14	7.5	7.5	2	1	1	0	2016-03-13	1	1	1	2	2016-03-13	2016-03-14		2	0	0	0		0	0	1		0	0	1319
86	M	1/1/2016	1/1/2016	ONCE	ZOPICLONE TAB 7.5 mg	3.75 mg = 0.5 tab PO ONCE	3.75	1	MGH	MGH	ZOPIC7.5	2016-01-01	2016-01-01	3.75	3.75	1	1	0	1	2016-01-02	1	1	27	1	2016-01-01	2016-01-01	0	54	2	1	1	0	0	0	0.0185185	0	1	0	1320
69	F	12/13/2015	12/31/2015	QHSP	ZOPICLONE TAB 7.5 mg	7.5 mg = 1 tab PT QHS PRN	7.5	1	MGH	MGH	ZOPIC7.5	2015-12-13	2015-12-31	7.5	7.5	1	1	0	1	2015-12-13	1	1	5	1	2015-12-13	2015-12-31	0	23	0	1	0	1	1	0	0.0434783	0	1	0	1321
59	M	1/10/2016	1/14/2016	QHSP	ZOPICLONE TAB 7.5 mg	7.5 mg = 1 tab PO/PT QHS PRN FOR SLEEP	7.5	1	MGH	MGH	ZOPIC7.5	2016-01-10	2016-01-14	7.5	7.5	3	3	0	1	2016-01-10	1	1	3	3	2016-01-10	2016-01-14		7	0	0	0	1	0	0	0.428571		0	0	1322
56	M	1/7/2016	1/7/2016	PRNCAC	ZOPICLONE TAB 7.5 mg		7.5	1			ZOPIC7.5	2016-01-07	2016-01-07	7.5	7.5	1	1	0	1	2016-01-07	1	1	3	1	2016-01-07	2016-01-07		6	0	0	0	1	0	0	0.166667		0	0	1323
72	M	2/28/2016	2/28/2016	given	ZOPICLONE TAB 5 mg	5 mg = 1 tab PO ONCE (*** GIVEN ***)	5	1	RVH	RVH	ZOPIC5	2016-02-28	2016-02-28	5	5	1	1	0	1	2016-02-27	1	1	2	1	2016-02-28	2016-02-28		1	0	1	0		0	0	1		0	0	1324
78	M	12/18/2015	1/10/2016	QHSP	ZOPICLONE TAB 7.5 mg	7.5 mg = 1 tab PO QHS PRN	7.5	1	MGH	MGH	ZOPIC7.5	2015-12-18	2016-01-10	7.5	7.5	2	2	0	1	2015-12-18	1	1	8	2	2015-12-18	2016-01-10	0	31	0	1	0	1	1	0	0.0645161	0	1	0	1325
34	F	3/29/2016	3/29/2016	PRNCAC	ZOPICLONE TAB 7.5 mg		7.5	1			ZOPIC7.5	2016-03-29	2016-03-29	7.5	7.5	2	1	1	0	2016-03-29	1	1	1	2	2016-03-29	2016-03-29		1	0	0	0		0	0	2		0	0	1326
34	M	12/24/2015	1/6/2016	QHSP	ZOPICLONE TAB 7.5 mg	3.75 mg = 0.5 tab PO QHS PRN	3.75	1			ZOPIC7.5	2015-12-24	2016-01-06	3.75	3.75	2	2	0	1	2015-12-24	1	1	8	2	2015-12-24	2016-01-06	0	21	0	0	0	0	0	0	0.0952381	0	1	0	1327
54	M	3/20/2016	3/23/2016	QHS	ZOPICLONE TAB 7.5 mg	7.5 mg = 1 tab PO QHS	7.5	0	RVH	RVH	ZOPIC7.5	2016-03-20	2016-03-23	7.5	7.5	4	0	1	0	2016-03-20	1	1	4	4	2016-03-20	2016-03-23		7	0	0	0	1	0	0	0.571429		0	0	1328
56	F	3/23/2016	3/28/2016	QHSP	ZOPICLONE TAB 7.5 mg	7.5 mg = 1 tab PO QHS PRN	7.5	1	RVH	RVH	ZOPIC7.5	2016-03-23	2016-03-28	7.5	7.5	1	1	0	1	2016-03-23	1	1	0	1	2016-03-23	2016-03-28		5	0	0	0		0	0	0.2		0	0	1329
85	F	12/17/2015	12/18/2015	QHSp	ZOPICLONE TAB 7.5 mg	7.5 mg = 1 tab PO QHS PRN	7.5	1			ZOPIC7.5	2015-12-17	2015-12-18	7.5	7.5	1	1	0	1	2015-12-17	1	1	0	1	2015-12-17	2015-12-18		1	0	1	1		1	0	1		0	0	1330
94	F	12/21/2015	1/4/2016	QHSP	ZOPICLONE TAB 7.5 mg	7.5 mg = 1 tab PO QHS PRN	7.5	1	MGH	MGH	ZOPIC7.5	2015-12-21	2016-01-04	7.5	7.5	1	1	0	1	2015-12-21	1	1	2	1	2015-12-21	2016-01-04	0	16	0	1	1		1	0	0.0625		1	0	1331
49	M	12/19/2015	12/19/2015	PRNCAC	ZOPICLONE TAB 7.5 mg		7.5	1			ZOPIC7.5	2015-12-19	2015-12-19	7.5	7.5	2	2	0	1	2015-12-19	1	1	1	2	2015-12-19	2015-12-21		3	0	0	0		0	0	0.666667		0	0	1332
46	M	12/20/2015	12/20/2015	PRNCAC	ZOPICLONE TAB 7.5 mg		7.5	1			ZOPIC7.5	2015-12-20	2015-12-20	7.5	7.5	1	1	0	1	2015-12-20	1	1	0	1	2015-12-20	2015-12-20		1	0	0	0		0	0	1		0	0	1333
31	F	1/7/2016	2/13/2016	QHSP	ZOPICLONE TAB 7.5 mg	7.5 mg = 1 tab PO QHS PRN	7.5	1			ZOPIC7.5	2016-01-07	2016-02-13	7.5	7.5	11	11	0	1	2016-01-08	1	1	0	11	2016-01-07	2016-02-13	0	37	0	0	0		0	0	0.297297	0	1	1	1334
65	F	12/26/2015	12/26/2015	PRNCAC	ZOPICLONE TAB 5 mg		5	1			ZOPIC5	2015-12-26	2015-12-26	5	5	2	2	0	1	2015-12-26	1	1	6	2	2015-12-26	2015-12-28		8	0	1	0	1	0	0	0.25		0	0	1335
52	M	12/22/2015	12/23/2015	QHS	ZOPICLONE TAB 7.5 mg	7.5 mg = 1 tab PO QHS	7.5	0	MGH	MGH	ZOPIC7.5	2015-12-22	2015-12-23	7.5	7.5	2	0	1	0	2015-12-22	1	1	0	2	2015-12-22	2015-12-23		1	0	0	0		0	0	2		0	0	1336
83	M	12/28/2015	12/28/2015	PRNCAC	ZOPICLONE TAB 7.5 mg		7.5	1			ZOPIC7.5	2015-12-28	2015-12-28	7.5	7.5	1	1	0	1	2015-12-28	1	1	5	1	2015-12-28	2015-12-28		9	0	1	1	1	1	0	0.111111		0	0	1337
65	M	12/31/2015	1/6/2016	QHSp	ZOPICLONE TAB 7.5 mg	7.5 mg = 1 tab PO QHS PRN	7.5	1			ZOPIC7.5	2015-12-31	2016-01-06	7.5	7.5	5	5	0	1	2016-01-01	1	1	0	5	2015-12-31	2016-01-06		6	0	1	0		1	0	0.833333		0	0	1338
42	M	12/23/2015	12/23/2015	ONCE	ZOPICLONE TAB 7.5 mg	7.5 mg = 1 tab PO ONCE	7.5	1			ZOPIC7.5	2015-12-23	2015-12-23	7.5	7.5	1	1	0	1	2015-12-23	1	1	0	1	2015-12-23	2015-12-23		0	0	0	0		0	0			0	0	1339
60	M	12/25/2015	12/25/2015	PRNCAC	ZOPICLONE TAB 7.5 mg		7.5	1			ZOPIC7.5	2015-12-25	2015-12-25	7.5	7.5	7	1	1	0	2015-12-25	1	1	0	7	2015-12-25	2015-12-31		6	1	0	0		0	0	1.16667		0	0	1340
55	F	12/29/2015	12/29/2015	PRNCAC	ZOPICLONE TAB 7.5 mg		7.5	1			ZOPIC7.5	2015-12-29	2015-12-29	3.75	7.5	2	2	0	1	2015-12-29	1	1	1	2	2015-12-29	2015-12-31		3	0	0	0		0	0	0.666667		0	0	1341
56	M	12/30/2015	1/8/2016	QHS	ZOPICLONE TAB 7.5 mg	7.5 mg = 1 tab PO/PT QHS	7.5	0	MGH	MGH	ZOPIC7.5	2015-12-30	2016-01-08	7.5	7.5	10	0	1	0	2015-12-30	1	1	2	10	2015-12-30	2016-01-08		11	0	0	0		0	0	0.909091		1	0	1342
78	M	1/3/2016	1/5/2016	QHS	ZOPICLONE TAB 7.5 mg	7.5 mg = 1 tab PO QHS	7.5	0	RVH	RVH	ZOPIC7.5	2016-01-03	2016-01-05	7.5	7.5	9	0	1	0	2016-01-04	1	1	0	9	2016-01-03	2016-01-09		6	0	1	0		1	0	1.5		0	0	1343
32	M	12/29/2015	12/30/2015	QHSP	ZOPICLONE TAB 5 mg	5 mg = 1 tab PO QHS PRN	5	1	MGH	MGH	ZOPIC5	2015-12-29	2015-12-30	5	5	1	1	0	1	2015-12-29	1	1	0	1	2015-12-29	2015-12-30		1	0	0	0		0	0	1		0	0	1344
31	M	2/5/2016	2/9/2016	QHSP	ZOPICLONE TAB 7.5 mg	7.5 mg = 1 tab PO/PT QHS PRN	7.5	1	MGH	MGH	ZOPIC7.5	2016-02-05	2016-02-09	7.5	7.5	2	2	0	1	2016-02-05	1	1	2	2	2016-02-05	2016-02-09		6	0	0	0		0	0	0.333333		0	0	1345
93	F	12/31/2015	1/1/2016	qhs	ZOPICLONE TAB 5 mg	5 mg = 1 tab PO QHS	5	0	MGH	MGH	ZOPIC5	2015-12-31	2016-01-01	5	5	2	0	1	0	2015-12-31	1	1	0	2	2015-12-31	2016-01-01		1	0	1	1		0	0	2		0	0	1346
35	F	1/8/2016	1/12/2016	QHSp	ZOPICLONE TAB 5 mg	2.5 mg = 0.5 tab PO QHS PRN	2.5	1	RVH	RVH	ZOPIC5	2016-01-08	2016-01-12	2.5	2.5	4	4	0	1	2016-01-08	1	1	6	4	2016-01-08	2016-01-12		10	0	0	0	0	0	0	0.4		0	0	1347
67	M	1/14/2016	1/15/2016	QHS	ZOPICLONE TAB 7.5 mg	7.5 mg = 1 tab PO QHS	7.5	0	MGH	MGH	ZOPIC7.5	2016-01-14	2016-01-15	7.5	7.5	7	0	1	0	2016-01-14	1	1	11	7	2016-01-14	2016-01-18	0	15	0	1	0	1	1	0	0.466667		1	0	1348
84	M	1/6/2016	1/6/2016	PRNCAC	ZOPICLONE TAB 7.5 mg		7.5	1			ZOPIC7.5	2016-01-06	2016-01-06	7.5	7.5	2	2	0	1	2016-01-06	1	1	1	2	2016-01-06	2016-01-07		3	0	1	1		1	0	0.666667		0	0	1349
80	F	1/11/2016	1/11/2016	PRNCAC	ZOPICLONE TAB 7.5 mg		7.5	1			ZOPIC7.5	2016-01-11	2016-01-11	7.5	7.5	1	1	0	1	2016-01-11	1	1	0	1	2016-01-11	2016-01-11		1	0	1	1		1	0	1		0	0	1350
63	M	1/20/2016	1/22/2016	QHSP	ZOPICLONE TAB 7.5 mg	7.5 mg = 1 tab PO/PT QHS PRN	7.5	1	MGH	MGH	ZOPIC7.5	2016-01-20	2016-01-22	7.5	7.5	2	2	0	1	2016-01-20	1	1	14	2	2016-01-20	2016-01-22	0	16	0	0	0	1	0	0	0.125		1	0	1351
63	F	3/24/2016	3/24/2016	PRNCAC	ZOPICLONE TAB 7.5 mg		7.5	1			ZOPIC7.5	2016-03-24	2016-03-24	7.5	7.5	1	1	0	1	2016-03-24	1	1	1	1	2016-03-24	2016-03-24		3	0	0	0		0	0	0.333333		0	0	1352
41	M	1/29/2016	1/31/2016	QHS	ZOPICLONE TAB 7.5 mg	7.5 mg = 1 tab PO QHS	7.5	0	RVH	RVH	ZOPIC7.5	2016-01-29	2016-01-31	7.5	7.5	4	1	1	0	2016-01-29	1	1	1	4	2016-01-29	2016-01-31		3	0	0	0		0	0	1.33333		0	0	1353
35	M	1/9/2016	1/18/2016	QHSp	ZOPICLONE TAB 7.5 mg	3.75 mg = 0.5 tab PO QHS PRN	3.75	1	RVH	RVH	ZOPIC7.5	2016-01-09	2016-01-18	3.75	5	2	2	0	1	2016-01-09	1	1	1	2	2016-01-09	2016-01-18		10	0	0	0		0	0	0.2		0	0	1354
53	F	1/13/2016	1/13/2016	PRNCAC	ZOPICLONE TAB 5 mg		5	1			ZOPIC5	2016-01-13	2016-01-13	5	7.5	44	44	0	1	2016-01-13	1	1	8	44	2016-01-13	2016-03-01	1	56	0	0	0	1	0	0	0.785714	1	1	1	1355
79	M	1/9/2016	1/11/2016	QHSP	ZOPICLONE TAB 7.5 mg	7.5 mg = 1 tab PO QHS PRN	7.5	1			ZOPIC7.5	2016-01-09	2016-01-11	7.5	7.5	7	2	1	0	2016-01-09	1	1	2	7	2016-01-09	2016-01-14		7	0	1	0		1	0	1		0	0	1356
70	M	1/9/2016	1/9/2016	QHS	ZOPICLONE TAB 7.5 mg	7.5 mg = 1 tab PO QHS	7.5	0	MGH	MGH	ZOPIC7.5	2016-01-09	2016-01-09	7.5	7.5	1	0	1	0	2016-01-09	1	1	1	1	2016-01-09	2016-01-09		1	0	1	0		1	0	1		0	0	1357
82	M	1/15/2016	1/15/2016	PRNCAC	ZOPICLONE TAB 7.5 mg		7.5	1			ZOPIC7.5	2016-01-15	2016-01-15	7.5	7.5	7	7	0	1	2016-01-15	1	1	0	7	2016-01-15	2016-01-22		7	0	1	1		1	0	1		0	0	1358
43	M	1/23/2016	1/23/2016	PRNCAC	ZOPICLONE TAB 7.5 mg		7.5	1			ZOPIC7.5	2016-01-23	2016-01-23	7.5	7.5	1	1	0	1	2016-01-23	1	1	0	1	2016-01-23	2016-01-23		0	0	0	0		0	0			0	0	1359
63	M	1/17/2016	1/19/2016	QHSP	ZOPICLONE TAB 7.5 mg	3.75 mg = 0.5 tab PO QHS PRN	3.75	1	MGH	MGH	ZOPIC7.5	2016-01-17	2016-01-19	3.75	7.5	4	4	0	1	2016-01-17	1	1	7	4	2016-01-17	2016-01-21		11	2	0	0	0	0	0	0.363636		1	0	1360
45	M	1/24/2016	1/24/2016	PRNCAC	ZOPICLONE TAB 5 mg		5	1			ZOPIC5	2016-01-24	2016-01-24	5	5	1	1	0	1	2016-01-24	1	1	15	1	2016-01-24	2016-01-24	0	18	0	0	0	1	0	0	0.0555556		1	0	1361
88	M	1/10/2016	1/11/2016	QHS	ZOPICLONE TAB 5 mg	5 mg = 1 tab PO/PT QHS	5	0	MGH	MGH	ZOPIC5	2016-01-10	2016-01-11	5	5	12	0	1	0	2016-01-10	1	1	0	12	2016-01-10	2016-01-18		8	0	1	1		0	0	1.5		0	1	1362
58	M	2/4/2016	2/4/2016	QHSP	ZOPICLONE TAB 7.5 mg	3.75 mg = 0.5 tab PO QHS PRN	3.75	1			ZOPIC7.5	2016-02-04	2016-02-04	3.75	3.75	3	3	0	1	2016-02-03	1	1	6	3	2016-02-04	2016-02-04	0	18	0	0	0	0	0	0	0.166667		1	0	1363
21	F	1/13/2016	1/28/2016	QHSp	ZOPICLONE TAB 7.5 mg	7.5 mg = 1 tab PO QHS PRN	7.5	1			ZOPIC7.5	2016-01-13	2016-01-28	7.5	7.5	30	5	1	0	2016-01-15	1	1	0	30	2016-01-13	2016-02-13	1	31	0	0	0		0	0	0.967742	1	1	1	1364
67	M	3/23/2016	3/23/2017	QHS	ZOPICLONE TAB 7.5 mg	7.5 mg = 1 tab PO QHS	7.5	0	RVH	RVH	ZOPIC7.5	2016-03-23	2017-03-23	7.5	7.5	71	0	1	0	2016-03-23	1	1	0	71	2016-03-23	2017-03-23	1		0	1	0		1	0		1	1	1	1365
25	M	1/15/2016	1/15/2016	PRNCAC	ZOPICLONE TAB 7.5 mg		7.5	1			ZOPIC7.5	2016-01-15	2016-01-15	7.5	7.5	1	1	0	1	2016-01-15	1	1	1	1	2016-01-15	2016-01-15		1	0	0	0		0	0	1		0	0	1366
60	M	1/18/2016	1/28/2016	QHSp	ZOPICLONE TAB 7.5 mg	7.5 mg = 1 tab PO QHS PRN	7.5	1			ZOPIC7.5	2016-01-18	2016-01-28	7.5	7.5	6	6	0	1	2016-01-18	1	1	3	6	2016-01-18	2016-01-28		13	0	0	0	1	0	0	0.461538		1	0	1367
71	M	1/19/2016	1/19/2016	PRNCAC	ZOPICLONE TAB 7.5 mg		7.5	1			ZOPIC7.5	2016-01-19	2016-01-19	7.5	7.5	1	1	0	1	2016-01-19	1	1	3	1	2016-01-19	2016-01-19		4	0	1	0	1	1	0	0.25		0	0	1368
85	M	1/16/2016	1/16/2016	PRNCAC	ZOPICLONE TAB 7.5 mg		7.5	1			ZOPIC7.5	2016-01-16	2016-01-16	7.5	7.5	3	3	0	1	2016-01-16	1	1	0	3	2016-01-16	2016-01-22		6	0	1	1		1	0	0.5		0	0	1369
72	F	1/21/2016	1/26/2016	QHSP	ZOPICLONE TAB 5 mg	5 mg = 1 tab PO QHS PRN IF AGITATION	5	1	RVH	RVH	ZOPIC5	2016-01-21	2016-01-26	5	5	1	1	0	1	2016-01-21	1	1	2	1	2016-01-21	2016-01-26		8	0	1	0		0	0	0.125		0	0	1370
64	M	2/17/2016	2/25/2016	QHS	ZOPICLONE TAB 5 mg	5 mg = 1 tab PO QHS	5	0	RVH	RVH	ZOPIC5	2016-02-17	2016-02-25	5	5	9	0	1	0	2016-02-17	1	1	29	9	2016-02-17	2016-02-25	0	37	0	0	0	1	0	0	0.243243	0	1	0	1371
41	F	1/20/2016	2/5/2016	QHSP	ZOPICLONE TAB 7.5 mg	7.5 mg = 1 tab PO QHS PRN	7.5	1	RVH	RVH	ZOPIC7.5	2016-01-20	2016-02-05	7.5	7.5	1	1	0	1	2016-01-20	1	1	1	1	2016-01-20	2016-02-05	0	17	0	0	0		0	0	0.0588235		1	0	1372
62	M	3/20/2016	3/25/2016	QHSP	ZOPICLONE TAB 7.5 mg	7.5 mg = 1 tab PT QHS PRN	7.5	1	MGH	MGH	ZOPIC7.5	2016-03-20	2016-03-25	7.5	7.5	1	1	0	1	2016-03-20	1	1	4	1	2016-03-20	2016-03-25	0	14	0	0	0	1	0	0	0.0714286		1	0	1373
59	F	1/21/2016	1/29/2016	QHSP	ZOPICLONE TAB 7.5 mg	7.5 mg = 1 tab PO QHS PRN	7.5	1	MGH	MGH	ZOPIC7.5	2016-01-21	2016-01-29	7.5	7.5	3	3	0	1	2016-01-22	1	1	0	3	2016-01-21	2016-01-29		8	0	0	0		0	0	0.375		0	0	1374
66	F	1/28/2016	1/28/2016	ONCE	ZOPICLONE TAB 5 mg	2.5 mg = 0.5 tab PO ONCE	2.5	1	MGH	MGH	ZOPIC5	2016-01-28	2016-01-28	2.5	2.5	2	2	0	1	2016-01-28	1	1	2	2	2016-01-28	2016-02-01		6	2	1	0		0	0	0.333333		0	0	1375
58	M	3/30/2016	4/5/2016	QHSP	ZOPICLONE TAB 7.5 mg	7.5 mg = 1 tab PO QHS PRN	7.5	1	MGH	MGH	ZOPIC7.5	2016-03-30	2016-04-05	7.5	7.5	2	2	0	1	2016-03-30	1	1	6	2	2016-03-30	2016-04-05	0		0	0	0	1	0	0		0	1	0	1376
38	M	1/29/2016	2/1/2016	QHS	ZOPICLONE TAB 7.5 mg	7.5 mg = 1 tab PO QHS	7.5	0			ZOPIC7.5	2016-01-29	2016-02-01	7.5	7.5	2	0	1	0	2016-01-30	1	1	0	2	2016-01-29	2016-02-01		3	0	0	0		0	0	0.666667		0	0	1377
27	F	2/9/2016	2/11/2016	QHSP	ZOPICLONE TAB 7.5 mg	7.5 mg = 1 tab PO QHS PRN	7.5	1	MGH	MGH	ZOPIC7.5	2016-02-09	2016-02-11	7.5	7.5	1	1	0	1	2016-02-09	1	1	5	1	2016-02-09	2016-02-11		7	0	0	0	1	0	0	0.142857		0	0	1378
83	M	2/7/2016	2/7/2016	PRNCAC	ZOPICLONE TAB 7.5 mg		7.5	1			ZOPIC7.5	2016-02-07	2016-02-07	7.5	7.5	44	2	1	0	2016-02-07	1	1	0	44	2016-02-07	2016-03-14	1	36	0	1	1		1	0	1.22222	1	1	1	1379
23	F	2/4/2016	2/4/2016	PRNCAC	ZOPICLONE TAB 7.5 mg		7.5	1			ZOPIC7.5	2016-02-04	2016-02-04	7.5	7.5	3	1	1	0	2016-02-04	1	1	0	3	2016-02-04	2016-02-06		3	0	0	0		0	0	1		0	0	1380
95	F	2/7/2016	2/10/2016	QHSP	ZOPICLONE TAB 7.5 mg	7.5 mg = 1 tab PO QHS PRN	7.5	1			ZOPIC7.5	2016-02-07	2016-02-10	7.5	7.5	1	1	0	1	2016-02-07	1	1	2	1	2016-02-07	2016-02-10		5	0	1	1		1	0	0.2		0	0	1381
63	M	2/7/2016	2/9/2016	QHSP	ZOPICLONE TAB 7.5 mg	7.5 mg = 1 tab PO QHS PRN	7.5	1			ZOPIC7.5	2016-02-07	2016-02-09	7.5	7.5	1	1	0	1	2016-02-07	1	1	2	1	2016-02-07	2016-02-09		4	0	0	0		0	0	0.25		0	0	1382
41	F	2/10/2016	2/15/2016	QHS	ZOPICLONE TAB 7.5 mg	7.5 mg = 1 tab PO QHS	7.5	0	RVH	RVH	ZOPIC7.5	2016-02-10	2016-02-15	7.5	7.5	7	0	1	0	2016-02-10	1	1	4	7	2016-02-10	2016-02-15		10	0	0	0	1	0	0	0.7		0	0	1383
61	F	2/24/2016	2/26/2016	QHSP	ZOPICLONE TAB 7.5 mg	7.5 mg = 1 tab PO QHS PRN	7.5	1	MGH	MGH	ZOPIC7.5	2016-02-24	2016-02-26	7.5	7.5	1	1	0	1	2016-02-24	1	1	0	1	2016-02-24	2016-02-26		9	0	0	0		0	0	0.111111		0	0	1384
34	M	2/22/2016	2/27/2016	QHSp	ZOPICLONE TAB 7.5 mg	3.75 mg = 0.5 tab PO QHS PRN	3.75	1	RVH	RVH	ZOPIC7.5	2016-02-22	2016-02-27	3.75	3.75	2	2	0	1	2016-02-22	1	1	10	2	2016-02-22	2016-02-27	0	15	0	0	0	0	0	0	0.133333		1	0	1385
61	M	2/25/2016	2/28/2016	QHSP	ZOPICLONE TAB 7.5 mg	7.5 mg = 1 tab PO QHS PRN	7.5	1			ZOPIC7.5	2016-02-25	2016-02-28	7.5	7.5	3	3	0	1	2016-03-04	1	1	10	3	2016-02-25	2016-02-28	0	44	0	0	0	1	0	0	0.0681818	0	1	0	1386
51	F	3/22/2016	3/24/2016	QHSP	ZOPICLONE TAB 5 mg	5 mg = 1 tab PO QHS PRN	5	1	MGH	MGH	ZOPIC5	2016-03-22	2016-03-24	5	5	1	1	0	1	2016-03-22	1	1	0	1	2016-03-22	2016-03-24		2	0	0	0		0	0	0.5		0	0	1387
66	M	2/22/2016	3/9/2016	QHS	ZOPICLONE TAB 7.5 mg	7.5 mg = 1 tab PO QHS	7.5	0	RVH	RVH	ZOPIC7.5	2016-02-22	2016-03-09	7.5	7.5	22	4	1	0	2016-02-22	1	1	0	22	2016-02-22	2016-03-09	1	20	0	1	0		1	0	1.1	1	1	1	1388
89	F	2/22/2016	2/24/2016	QHSp	ZOPICLONE TAB 7.5 mg	3.75 mg = 0.5 tab PO QHS PRN	3.75	1	RVH	RVH	ZOPIC7.5	2016-02-22	2016-02-24	3.75	3.75	1	1	0	1	2016-02-22	1	1	3	1	2016-02-22	2016-02-24		5	1	1	1	0	0	0	0.2		0	0	1389
69	M	2/22/2016	4/28/2016	QHSp	ZOPICLONE TAB 7.5 mg	7.5 mg = 1 tab PO QHS PRN	7.5	1	RVH	RVH	ZOPIC7.5	2016-02-22	2016-04-28	7.5	7.5	2	2	0	1	2016-02-22	1	1	0	2	2016-02-22	2016-04-28	0	66	0	1	0		1	0	0.030303	0	1	0	1390
73	M	2/27/2016	3/5/2016	QHSp	ZOPICLONE TAB 7.5 mg	7.5 mg = 1 tab PO QHS PRN	7.5	1			ZOPIC7.5	2016-02-27	2016-03-05	7.5	7.5	6	6	0	1	2016-03-04	1	1	3	6	2016-02-27	2016-03-05		10	0	1	0	1	1	0	0.6		0	0	1391
53	F	2/26/2016	2/28/2016	QHSP	ZOPICLONE TAB 7.5 mg	7.5 mg = 1 tab PO QHS PRN	7.5	1	MGH	MGH	ZOPIC7.5	2016-02-26	2016-02-28	7.5	7.5	1	1	0	1	2016-02-26	1	1	1	1	2016-02-26	2016-02-28		5	0	0	0		0	0	0.2		0	0	1392
62	M	3/1/2016	3/7/2016	QHSp	ZOPICLONE TAB 5 mg	5 mg = 1 tab PO QHS PRN	5	1	RVH	RVH	ZOPIC5	2016-03-01	2016-03-07	5	7.5	7	7	0	1	2016-03-01	1	1	3	7	2016-03-01	2016-03-13	0	20	0	0	0	1	0	0	0.35		1	0	1393
67	M	3/1/2016	3/1/2016	ONCE	ZOPICLONE TAB 7.5 mg	3.75 mg = 0.5 tab PO ONCE	3.75	1	RVH	RVH	ZOPIC7.5	2016-03-01	2016-03-01	3.75	7.5	2	2	0	1	2016-03-01	1	1	0	2	2016-03-01	2016-03-10		9	0	1	0		1	0	0.222222		0	0	1394
77	F	3/14/2016	3/15/2016	PRN	ZOPICLONE TAB 7.5 mg	7.5 mg = 1 tab PO ONCE PRN	7.5	0	MGH	MGH	ZOPIC7.5	2016-03-14	2016-03-15	7.5	7.5	3	2	1	0	2016-03-14	1	1	10	3	2016-03-14	2016-03-18	0	14	0	1	0	1	1	0	0.214286		1	0	1395
72	M	3/18/2016	4/12/2016	QHS	ZOPICLONE TAB 7.5 mg	7.5 mg = 1 tab PO/PT QHS	7.5	0	MGH	MGH	ZOPIC7.5	2016-03-18	2016-04-12	7.5	7.5	28	0	1	0	2016-03-18	1	1	16	28	2016-03-18	2016-04-12	1	72	0	1	0	1	1	0	0.388889	1	1	1	1396
47	M	3/8/2016	3/13/2016	QHSP	ZOPICLONE TAB 7.5 mg	7.5 mg = 1 tab PO QHS PRN	7.5	1	MGH	MGH	ZOPIC7.5	2016-03-08	2016-03-13	7.5	7.5	1	1	0	1	2016-03-08	1	1	5	1	2016-03-08	2016-03-13	0	18	0	0	0	1	0	0	0.0555556		1	0	1397
87	F	3/6/2016	3/6/2016	QHS	ZOPICLONE TAB 7.5 mg	3.75 mg = 0.5 tab PO QHS	3.75	0	MGH	MGH	ZOPIC7.5	2016-03-06	2016-03-06	3.75	3.75	1	0	1	0	2016-03-06	1	1	1	1	2016-03-06	2016-03-06		1	0	1	1		0	0	1		0	0	1398
63	M	3/5/2016	3/5/2016	PRNCAC	ZOPICLONE TAB 7.5 mg		7.5	1			ZOPIC7.5	2016-03-05	2016-03-05	7.5	7.5	5	5	0	1	2016-03-05	1	1	0	5	2016-03-05	2016-03-09		4	0	0	0		0	0	1.25		0	0	1399
52	M	3/14/2016	3/17/2016	QHSp	ZOPICLONE TAB 5 mg	5 mg = 1 tab PO QHS PRN	5	1	RVH	RVH	ZOPIC5	2016-03-14	2016-03-17	5	5	2	2	0	1	2016-03-15	1	1	4	2	2016-03-14	2016-03-17		7	0	0	0	1	0	0	0.285714		0	0	1400
49	M	3/26/2016	3/30/2016	QHS	ZOPICLONE TAB 5 mg	5 mg = 1 tab PO QHS	5	0	RVH	RVH	ZOPIC5	2016-03-26	2016-03-30	5	5	3	0	1	0	2016-03-26	1	1	12	3	2016-03-26	2016-03-30	0	16	0	0	0	1	0	0	0.1875		1	0	1401
57	M	3/21/2016	3/22/2016	QHS	ZOPICLONE TAB 7.5 mg	7.5 mg = 1 tab PO QHS	7.5	0			ZOPIC7.5	2016-03-21	2016-03-22	7.5	7.5	5	1	1	0	2016-03-21	1	1	0	5	2016-03-21	2016-03-26		5	0	0	0		0	0	1		0	0	1402
44	M	3/11/2016	3/12/2016	QHS	ZOPICLONE TAB 7.5 mg	7.5 mg = 1 tab PO QHS	7.5	0	RVH	RVH	ZOPIC7.5	2016-03-11	2016-03-12	7.5	7.5	3	0	1	0	2016-03-11	1	1	0	3	2016-03-11	2016-03-12		1	0	0	0		0	0	3		0	0	1403
71	F	3/15/2016	3/15/2016	PRNCAC	ZOPICLONE TAB 5 mg		5	1			ZOPIC5	2016-03-15	2016-03-15	5	5	1	1	0	1	2016-03-15	1	1	1	1	2016-03-15	2016-03-15		1	0	1	0		0	0	1		0	0	1404
47	M	3/15/2016	3/15/2016	PRNCAC	ZOPICLONE TAB 5 mg		5	1			ZOPIC5	2016-03-15	2016-03-15	5	7.5	21	21	0	1	2016-03-15	1	1	0	21	2016-03-15	2016-04-07	1	23	0	0	0		0	0	0.913043	1	1	1	1405
83	F	3/31/2016	4/1/2016	QHS	ZOPICLONE TAB 5 mg	2.5 mg = 0.5 tab PO QHS	2.5	0	MGH	MGH	ZOPIC5	2016-03-31	2016-04-01	2.5	2.5	2	0	1	0	2016-03-31	1	1	0	2	2016-03-31	2016-04-01		1	0	1	1		0	0	2		0	0	1406
42	F	3/17/2016	4/15/2016	QHSp	ZOPICLONE TAB 7.5 mg	7.5 mg = 1 tab PO QHS PRN	7.5	1			ZOPIC7.5	2016-03-17	2016-04-15	7.5	7.5	29	29	0	1	2016-03-17	1	1	0	29	2016-03-17	2016-04-15	1	29	0	0	0		0	0	1	1	1	1	1407
40	F	3/24/2016	3/24/2016	QHS	ZOPICLONE TAB 7.5 mg	7.5 mg = 1 tab PO QHS	7.5	0	RVH	RVH	ZOPIC7.5	2016-03-24	2016-03-24	7.5	7.5	1	0	1	0	2016-03-24	1	1	1	1	2016-03-24	2016-03-24		1	0	0	0		0	0	1		0	0	1408
80	F	3/27/2016	4/1/2016	QHSP	ZOPICLONE TAB 5 mg	5 mg = 1 tab PO QHS PRN	5	1	RVH	RVH	ZOPIC5	2016-03-27	2016-04-01	5	5	1	1	0	1	2016-03-27	1	1	1	1	2016-03-27	2016-04-01		8	0	1	1		0	0	0.125		0	0	1409
